# Supplementary material for: Evaluation of in-vitro methods to select effective streptomycetes against toxigenic fusaria
Source: PeerJ. 2019 May 22;7:e6905. doi: 10.7717/peerj.6905 (PMC6535041; doi:10.7717/peerj.6905)
Supplement: Supplemental Information 1 — R code (R-script) and datasets used for statistical analysis (Corr_vivo_vitro3dpi.xlsx; Corr_vivo_vitro6dpi.xlsx; Corr_vivo_vitro7dpi.xlsx; Dataset_antibiosistest.xlsx; vivo_vitro_all_3dpi_for graph.xlsx; vivo_vitro_all_6dpi_for graph.xlsx; WMA-FG8_3DPI.xlsx; WMA-Fg8_7DPI.xlsx). [file peerj-07-6905-s001.zip]

Archive with 11 entries (9 files):
- SupplementalDataS1/
- SupplementalDataS1/Dataset_R analysis/
- SupplementalDataS1/Dataset_R analysis/Corr_vivo_vitro4dpi.xlsx
- SupplementalDataS1/Dataset_R analysis/Corr_vivo_vitro6dpi.xlsx
- SupplementalDataS1/Dataset_R analysis/Corr_vivo_vitro7dpi.xlsx
- SupplementalDataS1/Dataset_R analysis/Dataset_antibiosistest.xlsx
- SupplementalDataS1/Dataset_R analysis/vivo_vitro_all_4dpi_for graph.xlsx
- SupplementalDataS1/Dataset_R analysis/vivo_vitro_all_6dpi_for graph.xlsx
- SupplementalDataS1/Dataset_R analysis/WMA-FG8_3DPI.xlsx
- SupplementalDataS1/Dataset_R analysis/WMA-FG8_7DPI.xlsx
- SupplementalDataS1/R_script.R
