# Supplementary material for: Evaluation of in-vitro methods to select effective streptomycetes against toxigenic fusaria
Source: PeerJ. 2019 May 22;7:e6905. doi: 10.7717/peerj.6905 (PMC6535041; doi:10.7717/peerj.6905)
Supplement: Supplemental Information 1 — R code (R-script) and datasets used for statistical analysis (Corr_vivo_vitro3dpi.xlsx; Corr_vivo_vitro6dpi.xlsx; Corr_vivo_vitro7dpi.xlsx; Dataset_antibiosistest.xlsx; vivo_vitro_all_3dpi_for graph.xlsx; vivo_vitro_all_6dpi_for graph.xlsx; WMA-FG8_3DPI.xlsx; WMA-Fg8_7DPI.xlsx). [file peerj-07-6905-s001.zip › SupplementalDataS1/Dataset_R analysis/Corr_vivo_vitro4dpi.xlsx]

## Sheet: Foglio1
vivo	PDA2	PDA1	CZY	WFA	MMNAG	WMA
46.7382	28.2367	40.48	72.5467	38.1567	39.2867	76.5433
38.1971	27.8433	26.9833	20.0033	38.815	10.265	74.0733
27.263	23.53	32.15	30.59	26.3133	8.03667	77.78
42.6648	19.2133	19.05	45.1	42.1033	6.25	59.26
39.769	23.53	21.22	20	55.2633	46.43	64.1967
35.9632	23	20.6367	24.705	46.05	27.68	60.4933
24.794	72.94	69.05	45.1	46.71	11.605	54.32
6.57061	42.355	48.81	41.18	51.3133	42.8567	49.3833
38.4453	23.9233	40.48	69.41	43.42	23.66	56.79
32.2794	62.35	38.89	16.08	42.1033	31.2533	70.37
