# Supplementary material for: Evaluation of in-vitro methods to select effective streptomycetes against toxigenic fusaria
Source: PeerJ. 2019 May 22;7:e6905. doi: 10.7717/peerj.6905 (PMC6535041; doi:10.7717/peerj.6905)
Supplement: Supplemental Information 1 — R code (R-script) and datasets used for statistical analysis (Corr_vivo_vitro3dpi.xlsx; Corr_vivo_vitro6dpi.xlsx; Corr_vivo_vitro7dpi.xlsx; Dataset_antibiosistest.xlsx; vivo_vitro_all_3dpi_for graph.xlsx; vivo_vitro_all_6dpi_for graph.xlsx; WMA-FG8_3DPI.xlsx; WMA-Fg8_7DPI.xlsx). [file peerj-07-6905-s001.zip › SupplementalDataS1/Dataset_R analysis/Corr_vivo_vitro6dpi.xlsx]

## Sheet: Foglio1
vivo	PDA2	PDA1	CZY	WFA	MMNAG	WMA
24.2424	28.2367	40.48	72.5467	38.1567	39.2867	76.5433
80.8612	27.8433	26.9833	20.0033	38.815	10.265	74.0733
41.1765	23.53	32.15	30.59	26.3133	8.03667	77.78
43.609	19.2133	19.05	45.1	42.1033	6.25	59.26
25.9259	23.53	21.22	20	55.2633	46.43	64.1967
41.2346	23	20.6367	24.705	46.05	27.68	60.4933
43.75	72.94	69.05	45.1	46.71	11.605	54.32
54.1667	42.355	48.81	41.18	51.3133	42.8567	49.3833
87.5	23.9233	40.48	69.41	43.42	23.66	56.79
55.8824	62.35	38.89	16.08	42.1033	31.2533	70.37
