# Supplementary material for: Evaluation of in-vitro methods to select effective streptomycetes against toxigenic fusaria
Source: PeerJ. 2019 May 22;7:e6905. doi: 10.7717/peerj.6905 (PMC6535041; doi:10.7717/peerj.6905)
Supplement: Supplemental Information 1 — R code (R-script) and datasets used for statistical analysis (Corr_vivo_vitro3dpi.xlsx; Corr_vivo_vitro6dpi.xlsx; Corr_vivo_vitro7dpi.xlsx; Dataset_antibiosistest.xlsx; vivo_vitro_all_3dpi_for graph.xlsx; vivo_vitro_all_6dpi_for graph.xlsx; WMA-FG8_3DPI.xlsx; WMA-Fg8_7DPI.xlsx). [file peerj-07-6905-s001.zip › SupplementalDataS1/Dataset_R analysis/Corr_vivo_vitro7dpi.xlsx]

## Sheet: Foglio1
vivo	MMNAG	PDA2	WFA	WMA
24.2424	0	0	0	0
80.8612	0	0	41.1733	55.2933
41.1765	0	0	67.0533	58.43
43.609	0	0	53.7233	64.7
25.9259	0	0	64.7	83.5233
41.2346	0	0	59.9933	83.53
43.75	0	0	56.0767	67.0533
54.1667	0	0	60.7833	67.8367
87.5	0	66.2706	62.35	64.7067
55.8824	0	0	63.9167	78.0367
