# Supplementary material for: Evaluation of in-vitro methods to select effective streptomycetes against toxigenic fusaria
Source: PeerJ. 2019 May 22;7:e6905. doi: 10.7717/peerj.6905 (PMC6535041; doi:10.7717/peerj.6905)
Supplement: Supplemental Information 1 — R code (R-script) and datasets used for statistical analysis (Corr_vivo_vitro3dpi.xlsx; Corr_vivo_vitro6dpi.xlsx; Corr_vivo_vitro7dpi.xlsx; Dataset_antibiosistest.xlsx; vivo_vitro_all_3dpi_for graph.xlsx; vivo_vitro_all_6dpi_for graph.xlsx; WMA-FG8_3DPI.xlsx; WMA-Fg8_7DPI.xlsx). [file peerj-07-6905-s001.zip › SupplementalDataS1/Dataset_R analysis/Dataset_antibiosistest.xlsx]

## Sheet: Peerj_media effect
Strepto	Fung	Media	Growth_inhibition
DEF04	453	PDA2	0
DEF04	453	PDA2	0
DEF04	453	PDA2	0
DEF04	NRRL28336	PDA2	0
DEF04	NRRL28336	PDA2	0
DEF04	NRRL28336	PDA2	0
DEF04	FcUK	PDA2	0
DEF04	FcUK	PDA2	0
DEF04	FcUK	PDA2	0
DEF04	PH1	PDA2	0
DEF04	PH1	PDA2	14
DEF04	PH1	PDA2	0
DEF04	Fg8/1	PDA2	0
DEF04	Fg8/1	PDA2	0
DEF04	Fg8/1	PDA2	0
DEF07	453	PDA2	0
DEF07	453	PDA2	0
DEF07	453	PDA2	0
DEF07	NRRL28336	PDA2	65
DEF07	NRRL28336	PDA2	67.5
DEF07	NRRL28336	PDA2	70
DEF07	FcUK	PDA2	75
DEF07	FcUK	PDA2	70
DEF07	FcUK	PDA2	50
DEF07	PH1	PDA2	25.64
DEF07	PH1	PDA2	23.08
DEF07	PH1	PDA2	24.36
DEF07	Fg8/1	PDA2	36.47
DEF07	Fg8/1	PDA2	22.35
DEF07	Fg8/1	PDA2	24.71
DEF09	453	PDA2	29.41
DEF09	453	PDA2	29.41
DEF09	453	PDA2	36.47
DEF09	NRRL28336	PDA2	62.5
DEF09	NRRL28336	PDA2	55
DEF09	NRRL28336	PDA2	60
DEF09	FcUK	PDA2	47.5
DEF09	FcUK	PDA2	50
DEF09	FcUK	PDA2	45
DEF09	PH1	PDA2	35.9
DEF09	PH1	PDA2	30.77
DEF09	PH1	PDA2	41.03
DEF09	Fg8/1	PDA2	20
DEF09	Fg8/1	PDA2	22.35
DEF09	Fg8/1	PDA2	15.29
DEF10	453	PDA2	0
DEF10	453	PDA2	0
DEF10	453	PDA2	0
DEF10	NRRL28336	PDA2	0
DEF10	NRRL28336	PDA2	0
DEF10	NRRL28336	PDA2	0
DEF10	FcUK	PDA2	25
DEF10	FcUK	PDA2	10
DEF10	FcUK	PDA2	25
DEF10	PH1	PDA2	35.9
DEF10	PH1	PDA2	35.9
DEF10	PH1	PDA2	38.46
DEF10	Fg8/1	PDA2	0
DEF10	Fg8/1	PDA2	0
DEF10	Fg8/1	PDA2	0
DEF13	453	PDA2	0
DEF13	453	PDA2	0
DEF13	453	PDA2	0
DEF13	NRRL28336	PDA2	0
DEF13	NRRL28336	PDA2	0
DEF13	NRRL28336	PDA2	0
DEF13	FcUK	PDA2	45
DEF13	FcUK	PDA2	0
DEF13	FcUK	PDA2	0
DEF13	PH1	PDA2	20.51
DEF13	PH1	PDA2	21.79
DEF13	PH1	PDA2	23.08
DEF13	Fg8/1	PDA2	0
DEF13	Fg8/1	PDA2	0
DEF13	Fg8/1	PDA2	0
DEF14	453	PDA2	0
DEF14	453	PDA2	0
DEF14	453	PDA2	0
DEF14	NRRL28336	PDA2	52.5
DEF14	NRRL28336	PDA2	52.5
DEF14	NRRL28336	PDA2	50
DEF14	FcUK	PDA2	62.5
DEF14	FcUK	PDA2	55
DEF14	FcUK	PDA2	55
DEF14	PH1	PDA2	38.46
DEF14	PH1	PDA2	35.9
DEF14	PH1	PDA2	37.18
DEF14	Fg8/1	PDA2	43.53
DEF14	Fg8/1	PDA2	41.18
DEF14	Fg8/1	PDA2	22.35
DEF15	453	PDA2	0
DEF15	453	PDA2	0
DEF15	453	PDA2	0
DEF15	NRRL28336	PDA2	0
DEF15	NRRL28336	PDA2	0
DEF15	NRRL28336	PDA2	0
DEF15	FcUK	PDA2	32.5
DEF15	FcUK	PDA2	45
DEF15	FcUK	PDA2	47.5
DEF15	PH1	PDA2	23.08
DEF15	PH1	PDA2	23.08
DEF15	PH1	PDA2	23.08
DEF15	Fg8/1	PDA2	0
DEF15	Fg8/1	PDA2	0
DEF15	Fg8/1	PDA2	0
DEF16	453	PDA2	0
DEF16	453	PDA2	0
DEF16	453	PDA2	0
DEF16	NRRL28336	PDA2	60
DEF16	NRRL28336	PDA2	57.5
DEF16	NRRL28336	PDA2	57.5
DEF16	FcUK	PDA2	55
DEF16	FcUK	PDA2	57.5
DEF16	FcUK	PDA2	60
DEF16	PH1	PDA2	24.36
DEF16	PH1	PDA2	30.77
DEF16	PH1	PDA2	17.95
DEF16	Fg8/1	PDA2	29.41
DEF16	Fg8/1	PDA2	24.71
DEF16	Fg8/1	PDA2	17.65
DEF19	453	PDA2	0
DEF19	453	PDA2	0
DEF19	453	PDA2	52.94
DEF19	NRRL28336	PDA2	70
DEF19	NRRL28336	PDA2	65
DEF19	NRRL28336	PDA2	67.5
DEF19	FcUK	PDA2	68.75
DEF19	FcUK	PDA2	70
DEF19	FcUK	PDA2	67.5
DEF19	PH1	PDA2	20.51
DEF19	PH1	PDA2	17.95
DEF19	PH1	PDA2	17.95
DEF19	Fg8/1	PDA2	28.24
DEF19	Fg8/1	PDA2	27.06
DEF19	Fg8/1	PDA2	29.41
DEF20	453	PDA2	0
DEF20	453	PDA2	0
DEF20	453	PDA2	52.94
DEF20	NRRL28336	PDA2	65
DEF20	NRRL28336	PDA2	67.5
DEF20	NRRL28336	PDA2	65
DEF20	FcUK	PDA2	66.25
DEF20	FcUK	PDA2	57.5
DEF20	FcUK	PDA2	75
DEF20	PH1	PDA2	10.26
DEF20	PH1	PDA2	23.08
DEF20	PH1	PDA2	17.95
DEF20	Fg8/1	PDA2	23.53
DEF20	Fg8/1	PDA2	24.71
DEF20	Fg8/1	PDA2	22.35
DEF25	453	PDA2	0
DEF25	453	PDA2	0
DEF25	453	PDA2	0
DEF25	NRRL28336	PDA2	0
DEF25	NRRL28336	PDA2	0
DEF25	NRRL28336	PDA2	0
DEF25	FcUK	PDA2	0
DEF25	FcUK	PDA2	0
DEF25	FcUK	PDA2	19
DEF25	PH1	PDA2	14
DEF25	PH1	PDA2	0
DEF25	PH1	PDA2	0
DEF25	Fg8/1	PDA2	10
DEF25	Fg8/1	PDA2	0
DEF25	Fg8/1	PDA2	0
DEF26	453	PDA2	0
DEF26	453	PDA2	0
DEF26	453	PDA2	0
DEF26	NRRL28336	PDA2	52.5
DEF26	NRRL28336	PDA2	50
DEF26	NRRL28336	PDA2	47.5
DEF26	FcUK	PDA2	0
DEF26	FcUK	PDA2	0
DEF26	FcUK	PDA2	0
DEF26	PH1	PDA2	0
DEF26	PH1	PDA2	0
DEF26	PH1	PDA2	0
DEF26	Fg8/1	PDA2	0
DEF26	Fg8/1	PDA2	0
DEF26	Fg8/1	PDA2	0
DEF35	453	PDA2	0
DEF35	453	PDA2	0
DEF35	453	PDA2	0
DEF35	NRRL28336	PDA2	0
DEF35	NRRL28336	PDA2	0
DEF35	NRRL28336	PDA2	0
DEF35	FcUK	PDA2	0
DEF35	FcUK	PDA2	0
DEF35	FcUK	PDA2	0
DEF35	PH1	PDA2	0
DEF35	PH1	PDA2	0
DEF35	PH1	PDA2	0
DEF35	Fg8/1	PDA2	0
DEF35	Fg8/1	PDA2	0
DEF35	Fg8/1	PDA2	0
DEF38	453	PDA2	0
DEF38	453	PDA2	0
DEF38	453	PDA2	0
DEF38	NRRL28336	PDA2	0
DEF38	NRRL28336	PDA2	0
DEF38	NRRL28336	PDA2	0
DEF38	FcUK	PDA2	0
DEF38	FcUK	PDA2	0
DEF38	FcUK	PDA2	14
DEF38	PH1	PDA2	0
DEF38	PH1	PDA2	0
DEF38	PH1	PDA2	0
DEF38	Fg8/1	PDA2	0
DEF38	Fg8/1	PDA2	0
DEF38	Fg8/1	PDA2	0
DEF39	453	PDA2	0
DEF39	453	PDA2	0
DEF39	453	PDA2	0
DEF39	NRRL28336	PDA2	45
DEF39	NRRL28336	PDA2	47.5
DEF39	NRRL28336	PDA2	50
DEF39	FcUK	PDA2	50
DEF39	FcUK	PDA2	35
DEF39	FcUK	PDA2	37.5
DEF39	PH1	PDA2	0
DEF39	PH1	PDA2	0
DEF39	PH1	PDA2	0
DEF39	Fg8/1	PDA2	12.94
DEF39	Fg8/1	PDA2	22.35
DEF39	Fg8/1	PDA2	24.71
DEF41	453	PDA2	0
DEF41	453	PDA2	0
DEF41	453	PDA2	0
DEF41	NRRL28336	PDA2	0
DEF41	NRRL28336	PDA2	0
DEF41	NRRL28336	PDA2	0
DEF41	FcUK	PDA2	55
DEF41	FcUK	PDA2	55
DEF41	FcUK	PDA2	50
DEF41	PH1	PDA2	0
DEF41	PH1	PDA2	0
DEF41	PH1	PDA2	0
DEF41	Fg8/1	PDA2	25
DEF41	Fg8/1	PDA2	22
DEF41	Fg8/1	PDA2	22
DEF43	453	PDA2	0
DEF43	453	PDA2	0
DEF43	453	PDA2	0
DEF43	NRRL28336	PDA2	0
DEF43	NRRL28336	PDA2	0
DEF43	NRRL28336	PDA2	0
DEF43	FcUK	PDA2	0
DEF43	FcUK	PDA2	0
DEF43	FcUK	PDA2	0
DEF43	PH1	PDA2	0
DEF43	PH1	PDA2	0
DEF43	PH1	PDA2	0
DEF43	Fg8/1	PDA2	0
DEF43	Fg8/1	PDA2	0
DEF43	Fg8/1	PDA2	0
DEF44	453	PDA2	0
DEF44	453	PDA2	0
DEF44	453	PDA2	0
DEF44	NRRL28336	PDA2	0
DEF44	NRRL28336	PDA2	0
DEF44	NRRL28336	PDA2	0
DEF44	FcUK	PDA2	0
DEF44	FcUK	PDA2	58
DEF44	FcUK	PDA2	33
DEF44	PH1	PDA2	0
DEF44	PH1	PDA2	0
DEF44	PH1	PDA2	0
DEF44	Fg8/1	PDA2	0
DEF44	Fg8/1	PDA2	0
DEF44	Fg8/1	PDA2	23
DEF47	453	PDA2	41.18
DEF47	453	PDA2	36.47
DEF47	453	PDA2	29.41
DEF47	NRRL28336	PDA2	77.5
DEF47	NRRL28336	PDA2	72.5
DEF47	NRRL28336	PDA2	75
DEF47	FcUK	PDA2	82.5
DEF47	FcUK	PDA2	75
DEF47	FcUK	PDA2	75
DEF47	PH1	PDA2	35.9
DEF47	PH1	PDA2	33.33
DEF47	PH1	PDA2	35.9
DEF47	Fg8/1	PDA2	74.12
DEF47	Fg8/1	PDA2	71.76
DEF47	Fg8/1	PDA2	48.24
DEF48	453	PDA2	29.41
DEF48	453	PDA2	38.82
DEF48	453	PDA2	29.41
DEF48	NRRL28336	PDA2	70
DEF48	NRRL28336	PDA2	65
DEF48	NRRL28336	PDA2	62.5
DEF48	FcUK	PDA2	75
DEF48	FcUK	PDA2	75
DEF48	FcUK	PDA2	80
DEF48	PH1	PDA2	33.33
DEF48	PH1	PDA2	33.33
DEF48	PH1	PDA2	30.77
DEF48	Fg8/1	PDA2	62.35
DEF48	Fg8/1	PDA2	62.35
DEF48	Fg8/1	PDA2	41.18
DEF04	453	PDA1	0
DEF04	453	PDA1	0
DEF04	453	PDA1	0
DEF04	NRRL28336	PDA1	7.08
DEF04	NRRL28336	PDA1	4.42
DEF04	NRRL28336	PDA1	0
DEF04	FcUK	PDA1	0
DEF04	FcUK	PDA1	0
DEF04	FcUK	PDA1	2.78
DEF04	PH1	PDA1	0
DEF04	PH1	PDA1	1.43
DEF04	PH1	PDA1	14.29
DEF04	Fg8/1	PDA1	0
DEF04	Fg8/1	PDA1	7.08
DEF04	Fg8/1	PDA1	0
DEF07	453	PDA1	23.81
DEF07	453	PDA1	19.05
DEF07	453	PDA1	38.1
DEF07	NRRL28336	PDA1	57.14
DEF07	NRRL28336	PDA1	57.14
DEF07	NRRL28336	PDA1	44.54
DEF07	FcUK	PDA1	69.05
DEF07	FcUK	PDA1	59.52
DEF07	FcUK	PDA1	0
DEF07	PH1	PDA1	23.81
DEF07	PH1	PDA1	40.48
DEF07	PH1	PDA1	40.48
DEF07	Fg8/1	PDA1	28.57
DEF07	Fg8/1	PDA1	33.33
DEF07	Fg8/1	PDA1	19.05
DEF09	453	PDA1	0
DEF09	453	PDA1	11.9
DEF09	453	PDA1	4.76
DEF09	NRRL28336	PDA1	36.97
DEF09	NRRL28336	PDA1	36.97
DEF09	NRRL28336	PDA1	24.37
DEF09	FcUK	PDA1	33.33
DEF09	FcUK	PDA1	0
DEF09	FcUK	PDA1	42.86
DEF09	PH1	PDA1	19.05
DEF09	PH1	PDA1	19.05
DEF09	PH1	PDA1	16.67
DEF09	Fg8/1	PDA1	16.67
DEF09	Fg8/1	PDA1	19.05
DEF09	Fg8/1	PDA1	21.43
DEF10	453	PDA1	2.7
DEF10	453	PDA1	0
DEF10	453	PDA1	2.7
DEF10	NRRL28336	PDA1	20.35
DEF10	NRRL28336	PDA1	15.04
DEF10	NRRL28336	PDA1	17.7
DEF10	FcUK	PDA1	13.89
DEF10	FcUK	PDA1	11.11
DEF10	FcUK	PDA1	13.89
DEF10	PH1	PDA1	5.71
DEF10	PH1	PDA1	22.86
DEF10	PH1	PDA1	5.71
DEF10	Fg8/1	PDA1	4.42
DEF10	Fg8/1	PDA1	1.77
DEF10	Fg8/1	PDA1	9.65
DEF13	453	PDA1	0
DEF13	453	PDA1	0
DEF13	453	PDA1	0
DEF13	NRRL28336	PDA1	11.76
DEF13	NRRL28336	PDA1	0
DEF13	NRRL28336	PDA1	0
DEF13	FcUK	PDA1	0
DEF13	FcUK	PDA1	0
DEF13	FcUK	PDA1	0
DEF13	PH1	PDA1	0
DEF13	PH1	PDA1	0
DEF13	PH1	PDA1	0
DEF13	Fg8/1	PDA1	0
DEF13	Fg8/1	PDA1	0
DEF13	Fg8/1	PDA1	0
DEF14	453	PDA1	28.57
DEF14	453	PDA1	16.67
DEF14	453	PDA1	21.43
DEF14	NRRL28336	PDA1	54.62
DEF14	NRRL28336	PDA1	59.66
DEF14	NRRL28336	PDA1	49.58
DEF14	FcUK	PDA1	57.14
DEF14	FcUK	PDA1	59.52
DEF14	FcUK	PDA1	59.52
DEF14	PH1	PDA1	45.24
DEF14	PH1	PDA1	64.29
DEF14	PH1	PDA1	23.81
DEF14	Fg8/1	PDA1	40.48
DEF14	Fg8/1	PDA1	57.14
DEF14	Fg8/1	PDA1	28.57
DEF15	453	PDA1	8.11
DEF15	453	PDA1	2.7
DEF15	453	PDA1	18.92
DEF15	NRRL28336	PDA1	52.21
DEF15	NRRL28336	PDA1	44.25
DEF15	NRRL28336	PDA1	49.56
DEF15	FcUK	PDA1	50
DEF15	FcUK	PDA1	44.44
DEF15	FcUK	PDA1	36.11
DEF15	PH1	PDA1	48.57
DEF15	PH1	PDA1	14.29
DEF15	PH1	PDA1	27.14
DEF15	Fg8/1	PDA1	44.25
DEF15	Fg8/1	PDA1	12.39
DEF15	Fg8/1	PDA1	33.33
DEF16	453	PDA1	16.67
DEF16	453	PDA1	40.48
DEF16	453	PDA1	23.81
DEF16	NRRL28336	PDA1	57.14
DEF16	NRRL28336	PDA1	52.1
DEF16	NRRL28336	PDA1	59.66
DEF16	FcUK	PDA1	52.38
DEF16	FcUK	PDA1	52.38
DEF16	FcUK	PDA1	52.38
DEF16	PH1	PDA1	57.14
DEF16	PH1	PDA1	40.48
DEF16	PH1	PDA1	19.05
DEF16	Fg8/1	PDA1	40.48
DEF16	Fg8/1	PDA1	40.48
DEF16	Fg8/1	PDA1	40.48
DEF19	453	PDA1	35.71
DEF19	453	PDA1	40.48
DEF19	453	PDA1	45.24
DEF19	NRRL28336	PDA1	74.79
DEF19	NRRL28336	PDA1	72.27
DEF19	NRRL28336	PDA1	67.23
DEF19	FcUK	PDA1	71.43
DEF19	FcUK	PDA1	76.19
DEF19	FcUK	PDA1	73.81
DEF19	PH1	PDA1	38.1
DEF19	PH1	PDA1	23.81
DEF19	PH1	PDA1	40.48
DEF19	Fg8/1	PDA1	40.48
DEF19	Fg8/1	PDA1	40.48
DEF19	Fg8/1	PDA1	40.48
DEF20	453	PDA1	59.46
DEF20	453	PDA1	45.95
DEF20	453	PDA1	59.46
DEF20	NRRL28336	PDA1	73.45
DEF20	NRRL28336	PDA1	68.14
DEF20	NRRL28336	PDA1	70.8
DEF20	FcUK	PDA1	69.44
DEF20	FcUK	PDA1	72.22
DEF20	FcUK	PDA1	72.22
DEF20	PH1	PDA1	14.29
DEF20	PH1	PDA1	44.29
DEF20	PH1	PDA1	40
DEF20	Fg8/1	PDA1	30.97
DEF20	Fg8/1	PDA1	60.18
DEF20	Fg8/1	PDA1	33.33
DEF25	453	PDA1	0
DEF25	453	PDA1	0
DEF25	453	PDA1	0
DEF25	NRRL28336	PDA1	1.77
DEF25	NRRL28336	PDA1	4.42
DEF25	NRRL28336	PDA1	0
DEF25	FcUK	PDA1	0
DEF25	FcUK	PDA1	0
DEF25	FcUK	PDA1	19.44
DEF25	PH1	PDA1	1.43
DEF25	PH1	PDA1	0
DEF25	PH1	PDA1	14.29
DEF25	Fg8/1	PDA1	0
DEF25	Fg8/1	PDA1	0
DEF25	Fg8/1	PDA1	9.65
DEF26	453	PDA1	0
DEF26	453	PDA1	0
DEF26	453	PDA1	0
DEF26	NRRL28336	PDA1	9.24
DEF26	NRRL28336	PDA1	0
DEF26	NRRL28336	PDA1	0
DEF26	FcUK	PDA1	9.52
DEF26	FcUK	PDA1	4.76
DEF26	FcUK	PDA1	11.9
DEF26	PH1	PDA1	0
DEF26	PH1	PDA1	0
DEF26	PH1	PDA1	28.57
DEF26	Fg8/1	PDA1	0
DEF26	Fg8/1	PDA1	0
DEF26	Fg8/1	PDA1	0
DEF35	453	PDA1	0
DEF35	453	PDA1	0
DEF35	453	PDA1	0
DEF35	NRRL28336	PDA1	24.37
DEF35	NRRL28336	PDA1	36.97
DEF35	NRRL28336	PDA1	39.5
DEF35	FcUK	PDA1	26.19
DEF35	FcUK	PDA1	21.43
DEF35	FcUK	PDA1	28.57
DEF35	PH1	PDA1	0
DEF35	PH1	PDA1	0
DEF35	PH1	PDA1	0
DEF35	Fg8/1	PDA1	0
DEF35	Fg8/1	PDA1	0
DEF35	Fg8/1	PDA1	0
DEF38	453	PDA1	0
DEF38	453	PDA1	0
DEF38	453	PDA1	0
DEF38	NRRL28336	PDA1	0
DEF38	NRRL28336	PDA1	0
DEF38	NRRL28336	PDA1	0
DEF38	FcUK	PDA1	0
DEF38	FcUK	PDA1	0
DEF38	FcUK	PDA1	0
DEF38	PH1	PDA1	0
DEF38	PH1	PDA1	0
DEF38	PH1	PDA1	0
DEF38	Fg8/1	PDA1	0
DEF38	Fg8/1	PDA1	0
DEF38	Fg8/1	PDA1	0
DEF39	453	PDA1	16.67
DEF39	453	PDA1	40.48
DEF39	453	PDA1	52.38
DEF39	NRRL28336	PDA1	54.62
DEF39	NRRL28336	PDA1	49.58
DEF39	NRRL28336	PDA1	49.58
DEF39	FcUK	PDA1	50
DEF39	FcUK	PDA1	45.24
DEF39	FcUK	PDA1	52.38
DEF39	PH1	PDA1	23.81
DEF39	PH1	PDA1	23.81
DEF39	PH1	PDA1	57.14
DEF39	Fg8/1	PDA1	19.05
DEF39	Fg8/1	PDA1	21.43
DEF39	Fg8/1	PDA1	23.18
DEF41	453	PDA1	40.48
DEF41	453	PDA1	21.43
DEF41	453	PDA1	40.48
DEF41	NRRL28336	PDA1	49.58
DEF41	NRRL28336	PDA1	52.1
DEF41	NRRL28336	PDA1	49.58
DEF41	FcUK	PDA1	52.38
DEF41	FcUK	PDA1	54.76
DEF41	FcUK	PDA1	52.38
DEF41	PH1	PDA1	19.05
DEF41	PH1	PDA1	47.62
DEF41	PH1	PDA1	21.43
DEF41	Fg8/1	PDA1	19.05
DEF41	Fg8/1	PDA1	23.81
DEF41	Fg8/1	PDA1	19.05
DEF43	453	PDA1	0
DEF43	453	PDA1	0
DEF43	453	PDA1	0
DEF43	NRRL28336	PDA1	0
DEF43	NRRL28336	PDA1	0
DEF43	NRRL28336	PDA1	0
DEF43	FcUK	PDA1	0
DEF43	FcUK	PDA1	0
DEF43	FcUK	PDA1	0
DEF43	PH1	PDA1	0
DEF43	PH1	PDA1	0
DEF43	PH1	PDA1	0
DEF43	Fg8/1	PDA1	0
DEF43	Fg8/1	PDA1	0
DEF43	Fg8/1	PDA1	0
DEF44	453	PDA1	0
DEF44	453	PDA1	0
DEF44	453	PDA1	0
DEF44	NRRL28336	PDA1	0
DEF44	NRRL28336	PDA1	1.77
DEF44	NRRL28336	PDA1	4.42
DEF44	FcUK	PDA1	0
DEF44	FcUK	PDA1	58.33
DEF44	FcUK	PDA1	33.33
DEF44	PH1	PDA1	0
DEF44	PH1	PDA1	0
DEF44	PH1	PDA1	0
DEF44	Fg8/1	PDA1	0
DEF44	Fg8/1	PDA1	0
DEF44	Fg8/1	PDA1	23.01
DEF47	453	PDA1	28.57
DEF47	453	PDA1	26.19
DEF47	453	PDA1	23.81
DEF47	NRRL28336	PDA1	72.27
DEF47	NRRL28336	PDA1	69.75
DEF47	NRRL28336	PDA1	72.27
DEF47	FcUK	PDA1	73.81
DEF47	FcUK	PDA1	76.19
DEF47	FcUK	PDA1	78.57
DEF47	PH1	PDA1	45.24
DEF47	PH1	PDA1	52.38
DEF47	PH1	PDA1	28.57
DEF47	Fg8/1	PDA1	52.38
DEF47	Fg8/1	PDA1	66.67
DEF47	Fg8/1	PDA1	71.43
DEF48	453	PDA1	57.14
DEF48	453	PDA1	61.9
DEF48	453	PDA1	40.48
DEF48	NRRL28336	PDA1	72.27
DEF48	NRRL28336	PDA1	69.75
DEF48	NRRL28336	PDA1	69.75
DEF48	FcUK	PDA1	73.81
DEF48	FcUK	PDA1	73.81
DEF48	FcUK	PDA1	73.81
DEF48	PH1	PDA1	52.38
DEF48	PH1	PDA1	52.38
DEF48	PH1	PDA1	52.38
DEF48	Fg8/1	PDA1	40.48
DEF48	Fg8/1	PDA1	35.71
DEF48	Fg8/1	PDA1	40.48
DEF04	453	CZY	1.18
DEF04	453	CZY	1.18
DEF04	453	CZY	1.18
DEF04	NRRL28336	CZY	2.83
DEF04	NRRL28336	CZY	2.83
DEF04	NRRL28336	CZY	2.83
DEF04	FcUK	CZY	9.88
DEF04	FcUK	CZY	5.14
DEF04	FcUK	CZY	7.51
DEF04	PH1	CZY	35.34
DEF04	PH1	CZY	4.31
DEF04	PH1	CZY	0
DEF04	Fg8/1	CZY	8.24
DEF04	Fg8/1	CZY	5.88
DEF04	Fg8/1	CZY	1.18
DEF07	453	CZY	60
DEF07	453	CZY	45.88
DEF07	453	CZY	36.47
DEF07	NRRL28336	CZY	70.85
DEF07	NRRL28336	CZY	0
DEF07	NRRL28336	CZY	70.85
DEF07	FcUK	CZY	73.91
DEF07	FcUK	CZY	78.66
DEF07	FcUK	CZY	0
DEF07	PH1	CZY	61.21
DEF07	PH1	CZY	17.24
DEF07	PH1	CZY	27.59
DEF07	Fg8/1	CZY	17.65
DEF07	Fg8/1	CZY	17.65
DEF07	Fg8/1	CZY	24.71
DEF09	453	CZY	29.41
DEF09	453	CZY	52.94
DEF09	453	CZY	29.41
DEF09	NRRL28336	CZY	63.56
DEF09	NRRL28336	CZY	63.56
DEF09	NRRL28336	CZY	63.56
DEF09	FcUK	CZY	64.43
DEF09	FcUK	CZY	62.06
DEF09	FcUK	CZY	52.57
DEF09	PH1	CZY	40.52
DEF09	PH1	CZY	48.28
DEF09	PH1	CZY	48.28
DEF09	Fg8/1	CZY	41.18
DEF09	Fg8/1	CZY	52.94
DEF09	Fg8/1	CZY	41.18
DEF10	453	CZY	15.29
DEF10	453	CZY	15.29
DEF10	453	CZY	10.59
DEF10	NRRL28336	CZY	29.55
DEF10	NRRL28336	CZY	27.13
DEF10	NRRL28336	CZY	17.41
DEF10	FcUK	CZY	28.85
DEF10	FcUK	CZY	28.85
DEF10	FcUK	CZY	35.97
DEF10	PH1	CZY	12.07
DEF10	PH1	CZY	14.66
DEF10	PH1	CZY	9.48
DEF10	Fg8/1	CZY	10.59
DEF10	Fg8/1	CZY	17.65
DEF10	Fg8/1	CZY	12.94
DEF13	453	CZY	1.18
DEF13	453	CZY	1.18
DEF13	453	CZY	1.18
DEF13	NRRL28336	CZY	2.83
DEF13	NRRL28336	CZY	2.83
DEF13	NRRL28336	CZY	2.83
DEF13	FcUK	CZY	9.88
DEF13	FcUK	CZY	13.44
DEF13	FcUK	CZY	17
DEF13	PH1	CZY	0
DEF13	PH1	CZY	0
DEF13	PH1	CZY	48.28
DEF13	Fg8/1	CZY	1.18
DEF13	Fg8/1	CZY	1.18
DEF13	Fg8/1	CZY	1.18
DEF14	453	CZY	41.18
DEF14	453	CZY	17.65
DEF14	453	CZY	24.71
DEF14	NRRL28336	CZY	51.42
DEF14	NRRL28336	CZY	51.42
DEF14	NRRL28336	CZY	46.56
DEF14	FcUK	CZY	62.06
DEF14	FcUK	CZY	59.68
DEF14	FcUK	CZY	62.06
DEF14	PH1	CZY	50.86
DEF14	PH1	CZY	35.34
DEF14	PH1	CZY	22.41
DEF14	Fg8/1	CZY	41.18
DEF14	Fg8/1	CZY	41.18
DEF14	Fg8/1	CZY	41.18
DEF15	453	CZY	12.94
DEF15	453	CZY	15.29
DEF15	453	CZY	17.65
DEF15	NRRL28336	CZY	22.27
DEF15	NRRL28336	CZY	34.41
DEF15	NRRL28336	CZY	29.55
DEF15	FcUK	CZY	45.45
DEF15	FcUK	CZY	40.71
DEF15	FcUK	CZY	40.71
DEF15	PH1	CZY	9.48
DEF15	PH1	CZY	9.48
DEF15	PH1	CZY	17.24
DEF15	Fg8/1	CZY	29.41
DEF15	Fg8/1	CZY	29.41
DEF15	Fg8/1	CZY	24.71
DEF16	453	CZY	60
DEF16	453	CZY	64.71
DEF16	453	CZY	62.35
DEF16	NRRL28336	CZY	73.28
DEF16	NRRL28336	CZY	73.28
DEF16	NRRL28336	CZY	70.85
DEF16	FcUK	CZY	71.54
DEF16	FcUK	CZY	71.54
DEF16	FcUK	CZY	71.54
DEF16	PH1	CZY	68.97
DEF16	PH1	CZY	74.14
DEF16	PH1	CZY	43.1
DEF16	Fg8/1	CZY	64.71
DEF16	Fg8/1	CZY	71.76
DEF16	Fg8/1	CZY	71.76
DEF19	453	CZY	60
DEF19	453	CZY	64.71
DEF19	453	CZY	29.41
DEF19	NRRL28336	CZY	73.28
DEF19	NRRL28336	CZY	75.71
DEF19	NRRL28336	CZY	70.85
DEF19	FcUK	CZY	76.28
DEF19	FcUK	CZY	76.28
DEF19	FcUK	CZY	76.28
DEF19	PH1	CZY	43.1
DEF19	PH1	CZY	43.1
DEF19	PH1	CZY	66.38
DEF19	Fg8/1	CZY	71.76
DEF19	Fg8/1	CZY	74.12
DEF19	Fg8/1	CZY	71.76
DEF20	453	CZY	52.94
DEF20	453	CZY	8.24
DEF20	453	CZY	20
DEF20	NRRL28336	CZY	70.85
DEF20	NRRL28336	CZY	70.85
DEF20	NRRL28336	CZY	73.28
DEF20	FcUK	CZY	71.54
DEF20	FcUK	CZY	64.43
DEF20	FcUK	CZY	76.28
DEF20	PH1	CZY	22.41
DEF20	PH1	CZY	9.48
DEF20	PH1	CZY	9.48
DEF20	Fg8/1	CZY	55.29
DEF20	Fg8/1	CZY	36.47
DEF20	Fg8/1	CZY	24.71
DEF25	453	CZY	1.18
DEF25	453	CZY	5.88
DEF25	453	CZY	1.18
DEF25	NRRL28336	CZY	12.55
DEF25	NRRL28336	CZY	2.83
DEF25	NRRL28336	CZY	0
DEF25	FcUK	CZY	19.37
DEF25	FcUK	CZY	17
DEF25	FcUK	CZY	9.88
DEF25	PH1	CZY	0
DEF25	PH1	CZY	0
DEF25	PH1	CZY	0
DEF25	Fg8/1	CZY	0
DEF25	Fg8/1	CZY	0
DEF25	Fg8/1	CZY	0
DEF26	453	CZY	48.24
DEF26	453	CZY	45.88
DEF26	453	CZY	41.18
DEF26	NRRL28336	CZY	51.42
DEF26	NRRL28336	CZY	51.42
DEF26	NRRL28336	CZY	48.99
DEF26	FcUK	CZY	52.57
DEF26	FcUK	CZY	50.2
DEF26	FcUK	CZY	47.83
DEF26	PH1	CZY	27.59
DEF26	PH1	CZY	22.41
DEF26	PH1	CZY	32.76
DEF26	Fg8/1	CZY	24.71
DEF26	Fg8/1	CZY	17.65
DEF26	Fg8/1	CZY	24.71
DEF35	453	CZY	5.88
DEF35	453	CZY	20
DEF35	453	CZY	5.88
DEF35	NRRL28336	CZY	27.13
DEF35	NRRL28336	CZY	0
DEF35	NRRL28336	CZY	19.84
DEF35	FcUK	CZY	47.83
DEF35	FcUK	CZY	40.71
DEF35	FcUK	CZY	35.97
DEF35	PH1	CZY	30.17
DEF35	PH1	CZY	22.41
DEF35	PH1	CZY	17.24
DEF35	Fg8/1	CZY	29.41
DEF35	Fg8/1	CZY	24.71
DEF35	Fg8/1	CZY	15.29
DEF38	453	CZY	1.18
DEF38	453	CZY	1.18
DEF38	453	CZY	1.18
DEF38	NRRL28336	CZY	0
DEF38	NRRL28336	CZY	0
DEF38	NRRL28336	CZY	0
DEF38	FcUK	CZY	5.14
DEF38	FcUK	CZY	5.14
DEF38	FcUK	CZY	24.11
DEF38	PH1	CZY	0
DEF38	PH1	CZY	0
DEF38	PH1	CZY	0
DEF38	Fg8/1	CZY	0
DEF38	Fg8/1	CZY	0
DEF38	Fg8/1	CZY	0
DEF39	453	CZY	52.94
DEF39	453	CZY	57.65
DEF39	453	CZY	50.59
DEF39	NRRL28336	CZY	58.7
DEF39	NRRL28336	CZY	39.27
DEF39	NRRL28336	CZY	48.99
DEF39	FcUK	CZY	47.83
DEF39	FcUK	CZY	40.71
DEF39	FcUK	CZY	52.57
DEF39	PH1	CZY	37.93
DEF39	PH1	CZY	43.1
DEF39	PH1	CZY	40.52
DEF39	Fg8/1	CZY	17.65
DEF39	Fg8/1	CZY	22.35
DEF39	Fg8/1	CZY	20
DEF41	453	CZY	41.18
DEF41	453	CZY	5.88
DEF41	453	CZY	41.18
DEF41	NRRL28336	CZY	17.41
DEF41	NRRL28336	CZY	14.98
DEF41	NRRL28336	CZY	24.7
DEF41	FcUK	CZY	40.71
DEF41	FcUK	CZY	28.85
DEF41	FcUK	CZY	52.57
DEF41	PH1	CZY	0
DEF41	PH1	CZY	0
DEF41	PH1	CZY	0
DEF41	Fg8/1	CZY	41.18
DEF41	Fg8/1	CZY	20
DEF41	Fg8/1	CZY	29.41
DEF43	453	CZY	5.88
DEF43	453	CZY	5.88
DEF43	453	CZY	5.88
DEF43	NRRL28336	CZY	5.26
DEF43	NRRL28336	CZY	5.26
DEF43	NRRL28336	CZY	10.12
DEF43	FcUK	CZY	24.11
DEF43	FcUK	CZY	28.85
DEF43	FcUK	CZY	19.37
DEF43	PH1	CZY	6.9
DEF43	PH1	CZY	4.31
DEF43	PH1	CZY	0
DEF43	Fg8/1	CZY	5.88
DEF43	Fg8/1	CZY	5.88
DEF43	Fg8/1	CZY	8.24
DEF44	453	CZY	20
DEF44	453	CZY	12.94
DEF44	453	CZY	5.88
DEF44	NRRL28336	CZY	51.42
DEF44	NRRL28336	CZY	41.7
DEF44	NRRL28336	CZY	14.98
DEF44	FcUK	CZY	52.57
DEF44	FcUK	CZY	21.74
DEF44	FcUK	CZY	31.23
DEF44	PH1	CZY	40.52
DEF44	PH1	CZY	61.21
DEF44	PH1	CZY	37.93
DEF44	Fg8/1	CZY	8.24
DEF44	Fg8/1	CZY	5.88
DEF44	Fg8/1	CZY	1.18
DEF47	453	CZY	43.53
DEF47	453	CZY	24.71
DEF47	453	CZY	22.35
DEF47	NRRL28336	CZY	70.85
DEF47	NRRL28336	CZY	65.99
DEF47	NRRL28336	CZY	65.99
DEF47	FcUK	CZY	64.43
DEF47	FcUK	CZY	64.43
DEF47	FcUK	CZY	64.43
DEF47	PH1	CZY	45.69
DEF47	PH1	CZY	35.34
DEF47	PH1	CZY	35.34
DEF47	Fg8/1	CZY	41.18
DEF47	Fg8/1	CZY	52.94
DEF47	Fg8/1	CZY	41.18
DEF48	453	CZY	24.71
DEF48	453	CZY	24.71
DEF48	453	CZY	17.65
DEF48	NRRL28336	CZY	73.28
DEF48	NRRL28336	CZY	73.28
DEF48	NRRL28336	CZY	73.28
DEF48	FcUK	CZY	81.03
DEF48	FcUK	CZY	71.54
DEF48	FcUK	CZY	76.285
DEF48	PH1	CZY	79.31
DEF48	PH1	CZY	22.41
DEF48	PH1	CZY	14.66
DEF48	Fg8/1	CZY	17.65
DEF48	Fg8/1	CZY	12.94
DEF48	Fg8/1	CZY	17.65
DEF04	453	WMA	0
DEF04	453	WMA	0
DEF04	453	WMA	0
DEF04	NRRL28336	WMA	11.76
DEF04	NRRL28336	WMA	22.35
DEF04	NRRL28336	WMA	11.76
DEF04	FcUK	WMA	11.67
DEF04	FcUK	WMA	64.17
DEF04	FcUK	WMA	64.17
DEF04	PH1	WMA	9.64
DEF04	PH1	WMA	9.64
DEF04	PH1	WMA	9.64
DEF04	Fg8/1	WMA	21.57
DEF04	Fg8/1	WMA	21.57
DEF04	Fg8/1	WMA	21.57
DEF07	453	WMA	64.71
DEF07	453	WMA	68.24
DEF07	453	WMA	64.71
DEF07	NRRL28336	WMA	72.73
DEF07	NRRL28336	WMA	76.62
DEF07	NRRL28336	WMA	76.62
DEF07	FcUK	WMA	77.22
DEF07	FcUK	WMA	73.42
DEF07	FcUK	WMA	73.42
DEF07	PH1	WMA	67.47
DEF07	PH1	WMA	71.08
DEF07	PH1	WMA	74.7
DEF07	Fg8/1	WMA	74.07
DEF07	Fg8/1	WMA	77.78
DEF07	Fg8/1	WMA	70.37
DEF09	453	WMA	55.63
DEF09	453	WMA	56.63
DEF09	453	WMA	63.86
DEF09	NRRL28336	WMA	53.25
DEF09	NRRL28336	WMA	53.25
DEF09	NRRL28336	WMA	41.56
DEF09	FcUK	WMA	50.63
DEF09	FcUK	WMA	46.84
DEF09	FcUK	WMA	43.04
DEF09	PH1	WMA	40
DEF09	PH1	WMA	44.62
DEF09	PH1	WMA	44.62
DEF09	Fg8/1	WMA	55.56
DEF09	Fg8/1	WMA	62.96
DEF09	Fg8/1	WMA	59.26
DEF10	453	WMA	27.71
DEF10	453	WMA	34.94
DEF10	453	WMA	27.71
DEF10	NRRL28336	WMA	29.87
DEF10	NRRL28336	WMA	10.39
DEF10	NRRL28336	WMA	22.08
DEF10	FcUK	WMA	16.46
DEF10	FcUK	WMA	12.66
DEF10	FcUK	WMA	12.66
DEF10	PH1	WMA	7.69
DEF10	PH1	WMA	7.69
DEF10	PH1	WMA	30.77
DEF10	Fg8/1	WMA	44.44
DEF10	Fg8/1	WMA	25.93
DEF10	Fg8/1	WMA	18.52
DEF13	453	WMA	49.4
DEF13	453	WMA	27.71
DEF13	453	WMA	27.71
DEF13	NRRL28336	WMA	53.25
DEF13	NRRL28336	WMA	49.35
DEF13	NRRL28336	WMA	22.08
DEF13	FcUK	WMA	24.05
DEF13	FcUK	WMA	24.05
DEF13	FcUK	WMA	24.05
DEF13	PH1	WMA	49.23
DEF13	PH1	WMA	49.23
DEF13	PH1	WMA	30.77
DEF13	Fg8/1	WMA	44.44
DEF13	Fg8/1	WMA	25.93
DEF13	Fg8/1	WMA	25.93
DEF14	453	WMA	49.4
DEF14	453	WMA	49.4
DEF14	453	WMA	53.01
DEF14	NRRL28336	WMA	45.45
DEF14	NRRL28336	WMA	53.25
DEF14	NRRL28336	WMA	61.04
DEF14	FcUK	WMA	46.84
DEF14	FcUK	WMA	43.04
DEF14	FcUK	WMA	54.43
DEF14	PH1	WMA	53.85
DEF14	PH1	WMA	44.62
DEF14	PH1	WMA	44.62
DEF14	Fg8/1	WMA	51.85
DEF14	Fg8/1	WMA	48.15
DEF14	Fg8/1	WMA	48.15
DEF15	453	WMA	54.12
DEF15	453	WMA	47.06
DEF15	453	WMA	47.06
DEF15	NRRL28336	WMA	47.06
DEF15	NRRL28336	WMA	40
DEF15	NRRL28336	WMA	47.06
DEF15	FcUK	WMA	29.87
DEF15	FcUK	WMA	29.87
DEF15	FcUK	WMA	22.08
DEF15	PH1	WMA	56.63
DEF15	PH1	WMA	38.55
DEF15	PH1	WMA	45.78
DEF15	Fg8/1	WMA	41.18
DEF15	Fg8/1	WMA	37.25
DEF15	Fg8/1	WMA	33.33
DEF16	453	WMA	60.24
DEF16	453	WMA	67.47
DEF16	453	WMA	60.24
DEF16	NRRL28336	WMA	61.04
DEF16	NRRL28336	WMA	53.25
DEF16	NRRL28336	WMA	61.04
DEF16	FcUK	WMA	62.03
DEF16	FcUK	WMA	62.03
DEF16	FcUK	WMA	58.23
DEF16	PH1	WMA	44.62
DEF16	PH1	WMA	49.23
DEF16	PH1	WMA	49.23
DEF16	Fg8/1	WMA	59.26
DEF16	Fg8/1	WMA	51.85
DEF16	Fg8/1	WMA	59.26
DEF19	453	WMA	78.31
DEF19	453	WMA	78.31
DEF19	453	WMA	78.31
DEF19	NRRL28336	WMA	80.52
DEF19	NRRL28336	WMA	72.73
DEF19	NRRL28336	WMA	72.73
DEF19	FcUK	WMA	73.42
DEF19	FcUK	WMA	73.42
DEF19	FcUK	WMA	73.42
DEF19	PH1	WMA	67.69
DEF19	PH1	WMA	67.69
DEF19	PH1	WMA	67.69
DEF19	Fg8/1	WMA	77.78
DEF19	Fg8/1	WMA	74.07
DEF19	Fg8/1	WMA	77.78
DEF20	453	WMA	78.31
DEF20	453	WMA	78.31
DEF20	453	WMA	78.31
DEF20	NRRL28336	WMA	80.52
DEF20	NRRL28336	WMA	72.73
DEF20	NRRL28336	WMA	76.62
DEF20	FcUK	WMA	73.42
DEF20	FcUK	WMA	73.42
DEF20	FcUK	WMA	73.42
DEF20	PH1	WMA	67.69
DEF20	PH1	WMA	72.31
DEF20	PH1	WMA	67.69
DEF20	Fg8/1	WMA	77.78
DEF20	Fg8/1	WMA	77.78
DEF20	Fg8/1	WMA	77.78
DEF25	453	WMA	27.71
DEF25	453	WMA	27.71
DEF25	453	WMA	9.64
DEF25	NRRL28336	WMA	22.08
DEF25	NRRL28336	WMA	2.6
DEF25	NRRL28336	WMA	22.08
DEF25	FcUK	WMA	0
DEF25	FcUK	WMA	24.05
DEF25	FcUK	WMA	24.05
DEF25	PH1	WMA	7.69
DEF25	PH1	WMA	7.69
DEF25	PH1	WMA	26.15
DEF25	Fg8/1	WMA	62.96
DEF25	Fg8/1	WMA	25.93
DEF25	Fg8/1	WMA	25.93
DEF26	453	WMA	34.94
DEF26	453	WMA	9.64
DEF26	453	WMA	34.94
DEF26	NRRL28336	WMA	33.77
DEF26	NRRL28336	WMA	22.08
DEF26	NRRL28336	WMA	2.6
DEF26	FcUK	WMA	24.05
DEF26	FcUK	WMA	24.05
DEF26	FcUK	WMA	35.44
DEF26	PH1	WMA	16.92
DEF26	PH1	WMA	7.69
DEF26	PH1	WMA	0
DEF26	Fg8/1	WMA	25.93
DEF26	Fg8/1	WMA	25.93
DEF26	Fg8/1	WMA	51.85
DEF35	453	WMA	9.64
DEF35	453	WMA	9.64
DEF35	453	WMA	20.48
DEF35	NRRL28336	WMA	22.08
DEF35	NRRL28336	WMA	22.08
DEF35	NRRL28336	WMA	37.66
DEF35	FcUK	WMA	24.05
DEF35	FcUK	WMA	0
DEF35	FcUK	WMA	0
DEF35	PH1	WMA	30.77
DEF35	PH1	WMA	16.92
DEF35	PH1	WMA	7.69
DEF35	Fg8/1	WMA	62.96
DEF35	Fg8/1	WMA	25.93
DEF35	Fg8/1	WMA	37.04
DEF38	453	WMA	63.86
DEF38	453	WMA	45.78
DEF38	453	WMA	45.78
DEF38	NRRL28336	WMA	29.87
DEF38	NRRL28336	WMA	22.08
DEF38	NRRL28336	WMA	29.87
DEF38	FcUK	WMA	31.65
DEF38	FcUK	WMA	31.65
DEF38	FcUK	WMA	43.04
DEF38	PH1	WMA	40
DEF38	PH1	WMA	44.62
DEF38	PH1	WMA	30.77
DEF38	Fg8/1	WMA	62.69
DEF38	Fg8/1	WMA	66.67
DEF38	Fg8/1	WMA	51.85
DEF39	453	WMA	63.86
DEF39	453	WMA	71.08
DEF39	453	WMA	74.7
DEF39	NRRL28336	WMA	61.04
DEF39	NRRL28336	WMA	49.35
DEF39	NRRL28336	WMA	57.14
DEF39	FcUK	WMA	58.23
DEF39	FcUK	WMA	54.43
DEF39	FcUK	WMA	50.63
DEF39	PH1	WMA	53.85
DEF39	PH1	WMA	53.85
DEF39	PH1	WMA	53.85
DEF39	Fg8/1	WMA	66.67
DEF39	Fg8/1	WMA	62.96
DEF39	Fg8/1	WMA	62.96
DEF41	453	WMA	53.01
DEF41	453	WMA	53.01
DEF41	453	WMA	63.86
DEF41	NRRL28336	WMA	61.04
DEF41	NRRL28336	WMA	53.25
DEF41	NRRL28336	WMA	57.14
DEF41	FcUK	WMA	62.03
DEF41	FcUK	WMA	62.03
DEF41	FcUK	WMA	58.23
DEF41	PH1	WMA	49.23
DEF41	PH1	WMA	53.85
DEF41	PH1	WMA	44.62
DEF41	Fg8/1	WMA	55.56
DEF41	Fg8/1	WMA	62.96
DEF41	Fg8/1	WMA	62.96
DEF43	453	WMA	9.64
DEF43	453	WMA	34.94
DEF43	453	WMA	9.64
DEF43	NRRL28336	WMA	41.56
DEF43	NRRL28336	WMA	22.08
DEF43	NRRL28336	WMA	22.08
DEF43	FcUK	WMA	43.04
DEF43	FcUK	WMA	43.04
DEF43	FcUK	WMA	43.04
DEF43	PH1	WMA	40
DEF43	PH1	WMA	21.54
DEF43	PH1	WMA	7.69
DEF43	Fg8/1	WMA	51.85
DEF43	Fg8/1	WMA	44.44
DEF43	Fg8/1	WMA	44.44
DEF44	453	WMA	9.64
DEF44	453	WMA	20.48
DEF44	453	WMA	9.64
DEF44	NRRL28336	WMA	22.08
DEF44	NRRL28336	WMA	22.08
DEF44	NRRL28336	WMA	2.6
DEF44	FcUK	WMA	24.05
DEF44	FcUK	WMA	43.04
DEF44	FcUK	WMA	24.05
DEF44	PH1	WMA	7.69
DEF44	PH1	WMA	0
DEF44	PH1	WMA	7.69
DEF44	Fg8/1	WMA	44.44
DEF44	Fg8/1	WMA	25.93
DEF44	Fg8/1	WMA	25.93
DEF47	453	WMA	42.17
DEF47	453	WMA	71.08
DEF47	453	WMA	60.24
DEF47	NRRL28336	WMA	64.94
DEF47	NRRL28336	WMA	57.14
DEF47	NRRL28336	WMA	64.94
DEF47	FcUK	WMA	54.43
DEF47	FcUK	WMA	62.03
DEF47	FcUK	WMA	54.43
DEF47	PH1	WMA	44.62
DEF47	PH1	WMA	49.23
DEF47	PH1	WMA	49.23
DEF47	Fg8/1	WMA	59.26
DEF47	Fg8/1	WMA	51.85
DEF47	Fg8/1	WMA	51.85
DEF48	453	WMA	78.31
DEF48	453	WMA	81.93
DEF48	453	WMA	78.31
DEF48	NRRL28336	WMA	80.52
DEF48	NRRL28336	WMA	80.52
DEF48	NRRL28336	WMA	76.62
DEF48	FcUK	WMA	73.42
DEF48	FcUK	WMA	77.22
DEF48	FcUK	WMA	73.42
DEF48	PH1	WMA	72.31
DEF48	PH1	WMA	67.69
DEF48	PH1	WMA	72.31
DEF48	Fg8/1	WMA	66.67
DEF48	Fg8/1	WMA	74.07
DEF48	Fg8/1	WMA	70.37
DEF04	453	WFA	32
DEF04	453	WFA	28
DEF04	453	WFA	8
DEF04	NRRL28336	WFA	1.43
DEF04	NRRL28336	WFA	0
DEF04	NRRL28336	WFA	0
DEF04	FcUK	WFA	26.03
DEF04	FcUK	WFA	17.81
DEF04	FcUK	WFA	17.81
DEF04	PH1	WFA	10
DEF04	PH1	WFA	4
DEF04	PH1	WFA	0
DEF04	Fg8/1	WFA	1.32
DEF04	Fg8/1	WFA	0
DEF04	Fg8/1	WFA	0
DEF07	453	WFA	40
DEF07	453	WFA	40
DEF07	453	WFA	36
DEF07	NRRL28336	WFA	44.29
DEF07	NRRL28336	WFA	40
DEF07	NRRL28336	WFA	31.43
DEF07	FcUK	WFA	42.27
DEF07	FcUK	WFA	38.36
DEF07	FcUK	WFA	30.14
DEF07	PH1	WFA	48
DEF07	PH1	WFA	44
DEF07	PH1	WFA	40
DEF07	Fg8/1	WFA	44.74
DEF07	Fg8/1	WFA	32.89
DEF07	Fg8/1	WFA	0
DEF09	453	WFA	48
DEF09	453	WFA	32
DEF09	453	WFA	32
DEF09	NRRL28336	WFA	48.57
DEF09	NRRL28336	WFA	48.57
DEF09	NRRL28336	WFA	44.29
DEF09	FcUK	WFA	46.58
DEF09	FcUK	WFA	46.58
DEF09	FcUK	WFA	30.14
DEF09	PH1	WFA	52
DEF09	PH1	WFA	44
DEF09	PH1	WFA	40
DEF09	Fg8/1	WFA	52.63
DEF09	Fg8/1	WFA	40.79
DEF09	Fg8/1	WFA	32.89
DEF10	453	WFA	48
DEF10	453	WFA	12
DEF10	453	WFA	4
DEF10	NRRL28336	WFA	27.14
DEF10	NRRL28336	WFA	22.86
DEF10	NRRL28336	WFA	14.29
DEF10	FcUK	WFA	38.36
DEF10	FcUK	WFA	34.25
DEF10	FcUK	WFA	26.03
DEF10	PH1	WFA	44
DEF10	PH1	WFA	32
DEF10	PH1	WFA	12
DEF10	Fg8/1	WFA	21.05
DEF10	Fg8/1	WFA	1.32
DEF10	Fg8/1	WFA	1.32
DEF13	453	WFA	20
DEF13	453	WFA	8
DEF13	453	WFA	0
DEF13	NRRL28336	WFA	57.14
DEF13	NRRL28336	WFA	52.86
DEF13	NRRL28336	WFA	48.57
DEF13	FcUK	WFA	50.68
DEF13	FcUK	WFA	50.68
DEF13	FcUK	WFA	46.58
DEF13	PH1	WFA	16
DEF13	PH1	WFA	10
DEF13	PH1	WFA	0
DEF13	Fg8/1	WFA	52.63
DEF13	Fg8/1	WFA	52.63
DEF13	Fg8/1	WFA	48.68
DEF14	453	WFA	48
DEF14	453	WFA	44
DEF14	453	WFA	32
DEF14	NRRL28336	WFA	57.14
DEF14	NRRL28336	WFA	52.86
DEF14	NRRL28336	WFA	48.57
DEF14	FcUK	WFA	50.68
DEF14	FcUK	WFA	50.68
DEF14	FcUK	WFA	46.58
DEF14	PH1	WFA	28
DEF14	PH1	WFA	28
DEF14	PH1	WFA	28
DEF14	Fg8/1	WFA	52.63
DEF14	Fg8/1	WFA	52.63
DEF14	Fg8/1	WFA	48.68
DEF15	453	WFA	52
DEF15	453	WFA	40
DEF15	453	WFA	20
DEF15	NRRL28336	WFA	48.57
DEF15	NRRL28336	WFA	44.29
DEF15	NRRL28336	WFA	35.71
DEF15	FcUK	WFA	50.68
DEF15	FcUK	WFA	50.68
DEF15	FcUK	WFA	46.58
DEF15	PH1	WFA	28
DEF15	PH1	WFA	28
DEF15	PH1	WFA	0
DEF15	Fg8/1	WFA	52.63
DEF15	Fg8/1	WFA	52.63
DEF15	Fg8/1	WFA	52.63
DEF16	453	WFA	40
DEF16	453	WFA	24
DEF16	453	WFA	20
DEF16	NRRL28336	WFA	35.71
DEF16	NRRL28336	WFA	35.71
DEF16	NRRL28336	WFA	35.71
DEF16	FcUK	WFA	38.36
DEF16	FcUK	WFA	38.36
DEF16	FcUK	WFA	34.25
DEF16	PH1	WFA	34
DEF16	PH1	WFA	28
DEF16	PH1	WFA	10
DEF16	Fg8/1	WFA	52.63
DEF16	Fg8/1	WFA	40.79
DEF16	Fg8/1	WFA	36.84
DEF19	453	WFA	36
DEF19	453	WFA	32
DEF19	453	WFA	20
DEF19	NRRL28336	WFA	40
DEF19	NRRL28336	WFA	35.71
DEF19	NRRL28336	WFA	35.71
DEF19	FcUK	WFA	50.68
DEF19	FcUK	WFA	38.36
DEF19	FcUK	WFA	38.36
DEF19	PH1	WFA	32
DEF19	PH1	WFA	28
DEF19	PH1	WFA	24
DEF19	Fg8/1	WFA	40.79
DEF19	Fg8/1	WFA	36.84
DEF19	Fg8/1	WFA	36.84
DEF20	453	WFA	28
DEF20	453	WFA	24
DEF20	453	WFA	20
DEF20	NRRL28336	WFA	35.71
DEF20	NRRL28336	WFA	35.71
DEF20	NRRL28336	WFA	31.43
DEF20	FcUK	WFA	38.36
DEF20	FcUK	WFA	38.36
DEF20	FcUK	WFA	34.25
DEF20	PH1	WFA	20
DEF20	PH1	WFA	20
DEF20	PH1	WFA	20
DEF20	Fg8/1	WFA	36.84
DEF20	Fg8/1	WFA	21.05
DEF20	Fg8/1	WFA	21.05
DEF25	453	WFA	12
DEF25	453	WFA	0
DEF25	453	WFA	0
DEF25	NRRL28336	WFA	1.43
DEF25	NRRL28336	WFA	1.43
DEF25	NRRL28336	WFA	0
DEF25	FcUK	WFA	26.03
DEF25	FcUK	WFA	17.81
DEF25	FcUK	WFA	17.81
DEF25	PH1	WFA	28
DEF25	PH1	WFA	4
DEF25	PH1	WFA	0
DEF25	Fg8/1	WFA	0
DEF25	Fg8/1	WFA	0
DEF25	Fg8/1	WFA	0
DEF26	453	WFA	24
DEF26	453	WFA	20
DEF26	453	WFA	0
DEF26	NRRL28336	WFA	14.29
DEF26	NRRL28336	WFA	14.29
DEF26	NRRL28336	WFA	14.29
DEF26	FcUK	WFA	17.81
DEF26	FcUK	WFA	17.81
DEF26	FcUK	WFA	17.81
DEF26	PH1	WFA	20
DEF26	PH1	WFA	20
DEF26	PH1	WFA	16
DEF26	Fg8/1	WFA	21.05
DEF26	Fg8/1	WFA	21.05
DEF26	Fg8/1	WFA	13.016
DEF35	453	WFA	36
DEF35	453	WFA	28
DEF35	453	WFA	28
DEF35	NRRL28336	WFA	22.86
DEF35	NRRL28336	WFA	10
DEF35	NRRL28336	WFA	1.43
DEF35	FcUK	WFA	21.92
DEF35	FcUK	WFA	21.92
DEF35	FcUK	WFA	21.92
DEF35	PH1	WFA	12
DEF35	PH1	WFA	12
DEF35	PH1	WFA	0
DEF35	Fg8/1	WFA	1.32
DEF35	Fg8/1	WFA	1.32
DEF35	Fg8/1	WFA	1.32
DEF38	453	WFA	40
DEF38	453	WFA	36
DEF38	453	WFA	20
DEF38	NRRL28336	WFA	22.86
DEF38	NRRL28336	WFA	22.86
DEF38	NRRL28336	WFA	14.29
DEF38	FcUK	WFA	38.36
DEF38	FcUK	WFA	30.14
DEF38	FcUK	WFA	26.03
DEF38	PH1	WFA	40
DEF38	PH1	WFA	20
DEF38	PH1	WFA	0
DEF38	Fg8/1	WFA	21.053
DEF38	Fg8/1	WFA	21.05
DEF38	Fg8/1	WFA	9.21
DEF39	453	WFA	60
DEF39	453	WFA	52
DEF39	453	WFA	52
DEF39	NRRL28336	WFA	57.14
DEF39	NRRL28336	WFA	52.86
DEF39	NRRL28336	WFA	48.57
DEF39	FcUK	WFA	54.79
DEF39	FcUK	WFA	54.79
DEF39	FcUK	WFA	50.68
DEF39	PH1	WFA	52
DEF39	PH1	WFA	20
DEF39	PH1	WFA	12
DEF39	Fg8/1	WFA	60.53
DEF39	Fg8/1	WFA	56.58
DEF39	Fg8/1	WFA	48.68
DEF41	453	WFA	52
DEF41	453	WFA	48
DEF41	453	WFA	40
DEF41	NRRL28336	WFA	57.14
DEF41	NRRL28336	WFA	57.14
DEF41	NRRL28336	WFA	52.86
DEF41	FcUK	WFA	58.9
DEF41	FcUK	WFA	58.9
DEF41	FcUK	WFA	50.68
DEF41	PH1	WFA	48
DEF41	PH1	WFA	40
DEF41	PH1	WFA	0
DEF41	Fg8/1	WFA	48.68
DEF41	Fg8/1	WFA	48.68
DEF41	Fg8/1	WFA	40.79
DEF43	453	WFA	40
DEF43	453	WFA	8
DEF43	453	WFA	0
DEF43	NRRL28336	WFA	14.29
DEF43	NRRL28336	WFA	5.71
DEF43	NRRL28336	WFA	0
DEF43	FcUK	WFA	21.92
DEF43	FcUK	WFA	17.81
DEF43	FcUK	WFA	17.81
DEF43	PH1	WFA	20
DEF43	PH1	WFA	0
DEF43	PH1	WFA	0
DEF43	Fg8/1	WFA	1.32
DEF43	Fg8/1	WFA	1.32
DEF43	Fg8/1	WFA	0
DEF44	453	WFA	20
DEF44	453	WFA	0
DEF44	453	WFA	0
DEF44	NRRL28336	WFA	0
DEF44	NRRL28336	WFA	0
DEF44	NRRL28336	WFA	0
DEF44	FcUK	WFA	26.03
DEF44	FcUK	WFA	17.81
DEF44	FcUK	WFA	9.59
DEF44	PH1	WFA	16
DEF44	PH1	WFA	0
DEF44	PH1	WFA	0
DEF44	Fg8/1	WFA	1.32
DEF44	Fg8/1	WFA	1.32
DEF44	Fg8/1	WFA	0
DEF47	453	WFA	48
DEF47	453	WFA	48
DEF47	453	WFA	48
DEF47	NRRL28336	WFA	44.29
DEF47	NRRL28336	WFA	35.71
DEF47	NRRL28336	WFA	22.86
DEF47	FcUK	WFA	50.68
DEF47	FcUK	WFA	46.58
DEF47	FcUK	WFA	38.36
DEF47	PH1	WFA	20
DEF47	PH1	WFA	20
DEF47	PH1	WFA	20
DEF47	Fg8/1	WFA	48.68
DEF47	Fg8/1	WFA	44.74
DEF47	Fg8/1	WFA	21.05
DEF48	453	WFA	48
DEF48	453	WFA	44
DEF48	453	WFA	32
DEF48	NRRL28336	WFA	40
DEF48	NRRL28336	WFA	35.71
DEF48	NRRL28336	WFA	35.71
DEF48	FcUK	WFA	50.68
DEF48	FcUK	WFA	50.68
DEF48	FcUK	WFA	42.47
DEF48	PH1	WFA	28
DEF48	PH1	WFA	20
DEF48	PH1	WFA	20
DEF48	Fg8/1	WFA	48.68
DEF48	Fg8/1	WFA	44.74
DEF48	Fg8/1	WFA	32.89
DEF04	453	MMNAG	0
DEF04	453	MMNAG	0
DEF04	453	MMNAG	0
DEF04	NRRL28336	MMNAG	0
DEF04	NRRL28336	MMNAG	0
DEF04	NRRL28336	MMNAG	0
DEF04	FcUK	MMNAG	0
DEF04	FcUK	MMNAG	0
DEF04	FcUK	MMNAG	0
DEF04	PH1	MMNAG	0
DEF04	PH1	MMNAG	0
DEF04	PH1	MMNAG	0
DEF04	Fg8/1	MMNAG	0
DEF04	Fg8/1	MMNAG	0
DEF04	Fg8/1	MMNAG	0
DEF07	453	MMNAG	0
DEF07	453	MMNAG	0
DEF07	453	MMNAG	0
DEF07	NRRL28336	MMNAG	45.83
DEF07	NRRL28336	MMNAG	37.5
DEF07	NRRL28336	MMNAG	54.17
DEF07	FcUK	MMNAG	37.93
DEF07	FcUK	MMNAG	0
DEF07	FcUK	MMNAG	17.24
DEF07	PH1	MMNAG	13.79
DEF07	PH1	MMNAG	10.34
DEF07	PH1	MMNAG	13.79
DEF07	Fg8/1	MMNAG	16.96
DEF07	Fg8/1	MMNAG	3.57
DEF07	Fg8/1	MMNAG	0
DEF09	453	MMNAG	0
DEF09	453	MMNAG	0
DEF09	453	MMNAG	0
DEF09	NRRL28336	MMNAG	25
DEF09	NRRL28336	MMNAG	20.83
DEF09	NRRL28336	MMNAG	0
DEF09	FcUK	MMNAG	8.97
DEF09	FcUK	MMNAG	0
DEF09	FcUK	MMNAG	0
DEF09	PH1	MMNAG	20.69
DEF09	PH1	MMNAG	3.45
DEF09	PH1	MMNAG	6.9
DEF09	Fg8/1	MMNAG	3.57
DEF09	Fg8/1	MMNAG	8.93
DEF09	Fg8/1	MMNAG	6.25
DEF10	453	MMNAG	20
DEF10	453	MMNAG	0
DEF10	453	MMNAG	0
DEF10	NRRL28336	MMNAG	16.67
DEF10	NRRL28336	MMNAG	37.5
DEF10	NRRL28336	MMNAG	37.5
DEF10	FcUK	MMNAG	8.97
DEF10	FcUK	MMNAG	25.52
DEF10	FcUK	MMNAG	17.24
DEF10	PH1	MMNAG	17.24
DEF10	PH1	MMNAG	10.34
DEF10	PH1	MMNAG	10.34
DEF10	Fg8/1	MMNAG	19.64
DEF10	Fg8/1	MMNAG	38.39
DEF10	Fg8/1	MMNAG	33.04
DEF13	453	MMNAG	0
DEF13	453	MMNAG	0
DEF13	453	MMNAG	0
DEF13	NRRL28336	MMNAG	0
DEF13	NRRL28336	MMNAG	0
DEF13	NRRL28336	MMNAG	0
DEF13	FcUK	MMNAG	0
DEF13	FcUK	MMNAG	0
DEF13	FcUK	MMNAG	0
DEF13	PH1	MMNAG	0
DEF13	PH1	MMNAG	0
DEF13	PH1	MMNAG	0
DEF13	Fg8/1	MMNAG	0
DEF13	Fg8/1	MMNAG	0
DEF13	Fg8/1	MMNAG	0
DEF14	453	MMNAG	8
DEF14	453	MMNAG	0
DEF14	453	MMNAG	4
DEF14	NRRL28336	MMNAG	45.83
DEF14	NRRL28336	MMNAG	37.5
DEF14	NRRL28336	MMNAG	50
DEF14	FcUK	MMNAG	29.66
DEF14	FcUK	MMNAG	21.38
DEF14	FcUK	MMNAG	33.79
DEF14	PH1	MMNAG	48.288
DEF14	PH1	MMNAG	48.28
DEF14	PH1	MMNAG	24.14
DEF14	Fg8/1	MMNAG	41.07
DEF14	Fg8/1	MMNAG	46.43
DEF14	Fg8/1	MMNAG	41.07
DEF15	453	MMNAG	0
DEF15	453	MMNAG	0
DEF15	453	MMNAG	0
DEF15	NRRL28336	MMNAG	37.5
DEF15	NRRL28336	MMNAG	37.5
DEF15	NRRL28336	MMNAG	37.5
DEF15	FcUK	MMNAG	4.83
DEF15	FcUK	MMNAG	0
DEF15	FcUK	MMNAG	13.1
DEF15	PH1	MMNAG	48.28
DEF15	PH1	MMNAG	13.79
DEF15	PH1	MMNAG	20.69
DEF15	Fg8/1	MMNAG	22.32
DEF15	Fg8/1	MMNAG	19.64
DEF15	Fg8/1	MMNAG	8.93
DEF16	453	MMNAG	0
DEF16	453	MMNAG	0
DEF16	453	MMNAG	0
DEF16	NRRL28336	MMNAG	45.83
DEF16	NRRL28336	MMNAG	20.83
DEF16	NRRL28336	MMNAG	45.83
DEF16	FcUK	MMNAG	4.83
DEF16	FcUK	MMNAG	0
DEF16	FcUK	MMNAG	8.97
DEF16	PH1	MMNAG	13.79
DEF16	PH1	MMNAG	13.79
DEF16	PH1	MMNAG	13.79
DEF16	Fg8/1	MMNAG	22.32
DEF16	Fg8/1	MMNAG	25
DEF16	Fg8/1	MMNAG	8.93
DEF19	453	MMNAG	16
DEF19	453	MMNAG	28
DEF19	453	MMNAG	20
DEF19	NRRL28336	MMNAG	62.5
DEF19	NRRL28336	MMNAG	58.33
DEF19	NRRL28336	MMNAG	62.5
DEF19	FcUK	MMNAG	37.93
DEF19	FcUK	MMNAG	42.07
DEF19	FcUK	MMNAG	37.93
DEF19	PH1	MMNAG	31.03
DEF19	PH1	MMNAG	24.14
DEF19	PH1	MMNAG	27.59
DEF19	Fg8/1	MMNAG	33.04
DEF19	Fg8/1	MMNAG	35.71
DEF19	Fg8/1	MMNAG	49.11
DEF20	453	MMNAG	0
DEF20	453	MMNAG	0
DEF20	453	MMNAG	0
DEF20	NRRL28336	MMNAG	62.5
DEF20	NRRL28336	MMNAG	62.5
DEF20	NRRL28336	MMNAG	62.5
DEF20	FcUK	MMNAG	33.79
DEF20	FcUK	MMNAG	33.79
DEF20	FcUK	MMNAG	33.79
DEF20	PH1	MMNAG	34.48
DEF20	PH1	MMNAG	27.59
DEF20	PH1	MMNAG	24.14
DEF20	Fg8/1	MMNAG	6.25
DEF20	Fg8/1	MMNAG	11.61
DEF20	Fg8/1	MMNAG	6.25
DEF25	453	MMNAG	0
DEF25	453	MMNAG	0
DEF25	453	MMNAG	0
DEF25	NRRL28336	MMNAG	41.67
DEF25	NRRL28336	MMNAG	45.83
DEF25	NRRL28336	MMNAG	37.5
DEF25	FcUK	MMNAG	4.83
DEF25	FcUK	MMNAG	0
DEF25	FcUK	MMNAG	0
DEF25	PH1	MMNAG	24.14
DEF25	PH1	MMNAG	24.14
DEF25	PH1	MMNAG	24.14
DEF25	Fg8/1	MMNAG	19.64
DEF25	Fg8/1	MMNAG	19.64
DEF25	Fg8/1	MMNAG	16.96
DEF26	453	MMNAG	0
DEF26	453	MMNAG	0
DEF26	453	MMNAG	0
DEF26	NRRL28336	MMNAG	0
DEF26	NRRL28336	MMNAG	0
DEF26	NRRL28336	MMNAG	0
DEF26	FcUK	MMNAG	0
DEF26	FcUK	MMNAG	0
DEF26	FcUK	MMNAG	0
DEF26	PH1	MMNAG	0
DEF26	PH1	MMNAG	0
DEF26	PH1	MMNAG	0
DEF26	Fg8/1	MMNAG	0
DEF26	Fg8/1	MMNAG	0
DEF26	Fg8/1	MMNAG	0
DEF35	453	MMNAG	0
DEF35	453	MMNAG	4
DEF35	453	MMNAG	0
DEF35	NRRL28336	MMNAG	41.67
DEF35	NRRL28336	MMNAG	37.5
DEF35	NRRL28336	MMNAG	37.5
DEF35	FcUK	MMNAG	21.38
DEF35	FcUK	MMNAG	13.01
DEF35	FcUK	MMNAG	17.24
DEF35	PH1	MMNAG	17.24
DEF35	PH1	MMNAG	17.24
DEF35	PH1	MMNAG	13.79
DEF35	Fg8/1	MMNAG	8.93
DEF35	Fg8/1	MMNAG	3.57
DEF35	Fg8/1	MMNAG	19.64
DEF38	453	MMNAG	0
DEF38	453	MMNAG	0
DEF38	453	MMNAG	0
DEF38	NRRL28336	MMNAG	0
DEF38	NRRL28336	MMNAG	0
DEF38	NRRL28336	MMNAG	0
DEF38	FcUK	MMNAG	0
DEF38	FcUK	MMNAG	0
DEF38	FcUK	MMNAG	0
DEF38	PH1	MMNAG	0
DEF38	PH1	MMNAG	0
DEF38	PH1	MMNAG	0
DEF38	Fg8/1	MMNAG	57.14
DEF38	Fg8/1	MMNAG	46.43
DEF38	Fg8/1	MMNAG	59.82
DEF39	453	MMNAG	0
DEF39	453	MMNAG	0
DEF39	453	MMNAG	0
DEF39	NRRL28336	MMNAG	0
DEF39	NRRL28336	MMNAG	0
DEF39	NRRL28336	MMNAG	0
DEF39	FcUK	MMNAG	0
DEF39	FcUK	MMNAG	0
DEF39	FcUK	MMNAG	0
DEF39	PH1	MMNAG	0
DEF39	PH1	MMNAG	0
DEF39	PH1	MMNAG	0
DEF39	Fg8/1	MMNAG	46.43
DEF39	Fg8/1	MMNAG	46.43
DEF39	Fg8/1	MMNAG	46.43
DEF41	453	MMNAG	20
DEF41	453	MMNAG	20
DEF41	453	MMNAG	8
DEF41	NRRL28336	MMNAG	37.5
DEF41	NRRL28336	MMNAG	54.17
DEF41	NRRL28336	MMNAG	54.17
DEF41	FcUK	MMNAG	17.24
DEF41	FcUK	MMNAG	17.24
DEF41	FcUK	MMNAG	17.24
DEF41	PH1	MMNAG	10.34
DEF41	PH1	MMNAG	0
DEF41	PH1	MMNAG	13.79
DEF41	Fg8/1	MMNAG	8.93
DEF41	Fg8/1	MMNAG	22.32
DEF41	Fg8/1	MMNAG	33.04
DEF43	453	MMNAG	0
DEF43	453	MMNAG	0
DEF43	453	MMNAG	0
DEF43	NRRL28336	MMNAG	0
DEF43	NRRL28336	MMNAG	0
DEF43	NRRL28336	MMNAG	0
DEF43	FcUK	MMNAG	0
DEF43	FcUK	MMNAG	0
DEF43	FcUK	MMNAG	0
DEF43	PH1	MMNAG	0
DEF43	PH1	MMNAG	0
DEF43	PH1	MMNAG	0
DEF43	Fg8/1	MMNAG	0
DEF43	Fg8/1	MMNAG	0
DEF43	Fg8/1	MMNAG	0
DEF44	453	MMNAG	0
DEF44	453	MMNAG	16
DEF44	453	MMNAG	3.57
DEF44	NRRL28336	MMNAG	39.585
DEF44	NRRL28336	MMNAG	41.67
DEF44	NRRL28336	MMNAG	37.5
DEF44	FcUK	MMNAG	0
DEF44	FcUK	MMNAG	29.17
DEF44	FcUK	MMNAG	0
DEF44	PH1	MMNAG	0
DEF44	PH1	MMNAG	8
DEF44	PH1	MMNAG	0
DEF44	Fg8/1	MMNAG	8.97
DEF44	Fg8/1	MMNAG	19.64
DEF44	Fg8/1	MMNAG	3.57
DEF47	453	MMNAG	0
DEF47	453	MMNAG	0
DEF47	453	MMNAG	0
DEF47	NRRL28336	MMNAG	50
DEF47	NRRL28336	MMNAG	37.5
DEF47	NRRL28336	MMNAG	45.83
DEF47	FcUK	MMNAG	29.66
DEF47	FcUK	MMNAG	29.66
DEF47	FcUK	MMNAG	17.24
DEF47	PH1	MMNAG	17.24
DEF47	PH1	MMNAG	13.79
DEF47	PH1	MMNAG	13.79
DEF47	Fg8/1	MMNAG	6.25
DEF47	Fg8/1	MMNAG	41.07
DEF47	Fg8/1	MMNAG	16.96
DEF48	453	MMNAG	0
DEF48	453	MMNAG	0
DEF48	453	MMNAG	0
DEF48	NRRL28336	MMNAG	45.83
DEF48	NRRL28336	MMNAG	37.5
DEF48	NRRL28336	MMNAG	37.5
DEF48	FcUK	MMNAG	17.24
DEF48	FcUK	MMNAG	29.66
DEF48	FcUK	MMNAG	8.97
DEF48	PH1	MMNAG	13.79
DEF48	PH1	MMNAG	0
DEF48	PH1	MMNAG	13.79
DEF48	Fg8/1	MMNAG	33.04
DEF48	Fg8/1	MMNAG	27.68
DEF48	Fg8/1	MMNAG	33.04
