# Supplementary material for: Evaluation of in-vitro methods to select effective streptomycetes against toxigenic fusaria
Source: PeerJ. 2019 May 22;7:e6905. doi: 10.7717/peerj.6905 (PMC6535041; doi:10.7717/peerj.6905)
Supplement: Supplemental Information 1 — R code (R-script) and datasets used for statistical analysis (Corr_vivo_vitro3dpi.xlsx; Corr_vivo_vitro6dpi.xlsx; Corr_vivo_vitro7dpi.xlsx; Dataset_antibiosistest.xlsx; vivo_vitro_all_3dpi_for graph.xlsx; vivo_vitro_all_6dpi_for graph.xlsx; WMA-FG8_3DPI.xlsx; WMA-Fg8_7DPI.xlsx). [file peerj-07-6905-s001.zip › SupplementalDataS1/Dataset_R analysis/vivo_vitro_all_4dpi_for graph.xlsx]

## Sheet: Foglio1
Vivo	Vitro	Media
46.7382	28.2367	PDA2
38.1971	27.8433	PDA2
27.263	23.53	PDA2
42.6648	19.2133	PDA2
39.769	23.53	PDA2
35.9632	23	PDA2
24.794	72.94	PDA2
6.57061	42.355	PDA2
38.4453	23.9233	PDA2
32.2794	62.35	PDA2
46.7382	40.48	PDA1
38.1971	26.9833	PDA1
27.263	32.15	PDA1
42.6648	19.05	PDA1
39.769	21.22	PDA1
35.9632	20.6367	PDA1
24.794	69.05	PDA1
6.57061	48.81	PDA1
38.4453	40.48	PDA1
32.2794	38.89	PDA1
46.7382	72.5467	CZY
38.1971	20.0033	CZY
27.263	30.59	CZY
42.6648	45.1	CZY
39.769	20	CZY
35.9632	24.705	CZY
24.794	45.1	CZY
6.57061	41.18	CZY
38.4453	69.41	CZY
32.2794	16.08	CZY
46.7382	38.1567	WFA
38.1971	38.815	WFA
27.263	26.3133	WFA
42.6648	42.1033	WFA
39.769	55.2633	WFA
35.9632	46.05	WFA
24.794	46.71	WFA
6.57061	51.3133	WFA
38.4453	43.42	WFA
32.2794	42.1033	WFA
46.7382	39.2867	MMNAG
38.1971	10.265	MMNAG
27.263	8.03667	MMNAG
42.6648	6.25	MMNAG
39.769	46.43	MMNAG
35.9632	27.68	MMNAG
24.794	11.605	MMNAG
6.57061	42.8567	MMNAG
38.4453	23.66	MMNAG
32.2794	31.2533	MMNAG
46.7382	76.5433	WMA
38.1971	74.0733	WMA
27.263	77.78	WMA
42.6648	59.26	WMA
39.769	64.1967	WMA
35.9632	60.4933	WMA
24.794	54.32	WMA
6.57061	49.3833	WMA
38.4453	56.79	WMA
32.2794	70.37	WMA
