# Supplementary material for: Evaluation of in-vitro methods to select effective streptomycetes against toxigenic fusaria
Source: PeerJ. 2019 May 22;7:e6905. doi: 10.7717/peerj.6905 (PMC6535041; doi:10.7717/peerj.6905)
Supplement: Supplemental Information 1 — R code (R-script) and datasets used for statistical analysis (Corr_vivo_vitro3dpi.xlsx; Corr_vivo_vitro6dpi.xlsx; Corr_vivo_vitro7dpi.xlsx; Dataset_antibiosistest.xlsx; vivo_vitro_all_3dpi_for graph.xlsx; vivo_vitro_all_6dpi_for graph.xlsx; WMA-FG8_3DPI.xlsx; WMA-Fg8_7DPI.xlsx). [file peerj-07-6905-s001.zip › SupplementalDataS1/Dataset_R analysis/vivo_vitro_all_6dpi_for graph.xlsx]

## Sheet: Foglio1
Vivo	Vitro	Media
24.2424	28.2367	PDA2
80.8612	27.8433	PDA2
41.1765	23.53	PDA2
43.609	19.2133	PDA2
25.9259	23.53	PDA2
41.2346	23	PDA2
43.75	72.94	PDA2
54.1667	42.355	PDA2
87.5	23.9233	PDA2
55.8824	62.35	PDA2
24.2424	40.48	PDA1
80.8612	26.9833	PDA1
41.1765	32.15	PDA1
43.609	19.05	PDA1
25.9259	21.22	PDA1
41.2346	20.6367	PDA1
43.75	69.05	PDA1
54.1667	48.81	PDA1
87.5	40.48	PDA1
55.8824	38.89	PDA1
24.2424	72.5467	CZY
80.8612	20.0033	CZY
41.1765	30.59	CZY
43.609	45.1	CZY
25.9259	20	CZY
41.2346	24.705	CZY
43.75	45.1	CZY
54.1667	41.18	CZY
87.5	69.41	CZY
55.8824	16.08	CZY
24.2424	38.1567	WFA
80.8612	38.815	WFA
41.1765	26.3133	WFA
43.609	42.1033	WFA
25.9259	55.2633	WFA
41.2346	46.05	WFA
43.75	46.71	WFA
54.1667	51.3133	WFA
87.5	43.42	WFA
55.8824	42.1033	WFA
24.2424	39.2867	MMNAG
80.8612	10.265	MMNAG
41.1765	8.03667	MMNAG
43.609	6.25	MMNAG
25.9259	46.43	MMNAG
41.2346	27.68	MMNAG
43.75	11.605	MMNAG
54.1667	42.8567	MMNAG
87.5	23.66	MMNAG
55.8824	31.2533	MMNAG
24.2424	76.5433	WMA
80.8612	74.0733	WMA
41.1765	77.78	WMA
43.609	59.26	WMA
25.9259	64.1967	WMA
41.2346	60.4933	WMA
43.75	54.32	WMA
54.1667	49.3833	WMA
87.5	56.79	WMA
55.8824	70.37	WMA
