# Supplementary material for: Evaluation of in-vitro methods to select effective streptomycetes against toxigenic fusaria
Source: PeerJ. 2019 May 22;7:e6905. doi: 10.7717/peerj.6905 (PMC6535041; doi:10.7717/peerj.6905)
Supplement: Supplemental Information 1 — R code (R-script) and datasets used for statistical analysis (Corr_vivo_vitro3dpi.xlsx; Corr_vivo_vitro6dpi.xlsx; Corr_vivo_vitro7dpi.xlsx; Dataset_antibiosistest.xlsx; vivo_vitro_all_3dpi_for graph.xlsx; vivo_vitro_all_6dpi_for graph.xlsx; WMA-FG8_3DPI.xlsx; WMA-Fg8_7DPI.xlsx). [file peerj-07-6905-s001.zip › SupplementalDataS1/Dataset_R analysis/WMA-FG8_3DPI.xlsx]

## Sheet: 3DPI
Strain code	First_experiment	Second_experiment
DEF07	74.07	70.1493
DEF07	77.78	73.1343
DEF07	70.37	76.1194
DEF09	55.56	55.2239
DEF09	62.96	55.2239
DEF09	59.26	52.2388
DEF14	51.85	49.2537
DEF14	48.15	61.194
DEF14	48.15	46.2687
DEF16	59.26	58.209
DEF16	51.85	64.1791
DEF16	59.26	55.2239
DEF19	77.78	70.1493
DEF19	74.07	70.1493
DEF19	77.78	82.0896
DEF20	77.78	79.1045
DEF20	77.78	73.1343
DEF20	77.78	76.1194
DEF39	66.67	52.2388
DEF39	62.96	58.209
DEF39	62.96	55.2239
DEF41	55.56	64.1791
DEF41	62.96	64.1791
DEF41	62.96	55.2239
DEF47	59.26	64.1791
DEF47	51.85	64.1791
DEF47	51.85	58.209
DEF48	66.67	76.1194
DEF48	74.07	79.1045
DEF48	70.37	76.1194
