# Supplementary material for: Evaluation of in-vitro methods to select effective streptomycetes against toxigenic fusaria
Source: PeerJ. 2019 May 22;7:e6905. doi: 10.7717/peerj.6905 (PMC6535041; doi:10.7717/peerj.6905)
Supplement: Supplemental Information 1 — R code (R-script) and datasets used for statistical analysis (Corr_vivo_vitro3dpi.xlsx; Corr_vivo_vitro6dpi.xlsx; Corr_vivo_vitro7dpi.xlsx; Dataset_antibiosistest.xlsx; vivo_vitro_all_3dpi_for graph.xlsx; vivo_vitro_all_6dpi_for graph.xlsx; WMA-FG8_3DPI.xlsx; WMA-Fg8_7DPI.xlsx). [file peerj-07-6905-s001.zip › SupplementalDataS1/Dataset_R analysis/WMA-FG8_7DPI.xlsx]

## Sheet: 7DPI
Strain code	First_experiment	Second_experiment
DEF07	76.47	74.1176
DEF07	78.82	74.1176
DEF07	81.18	76.4706
DEF09	52.94	50.5882
DEF09	60	50.5882
DEF09	52.94	48.2353
DEF14	52.94	38.8235
DEF14	52.94	48.2353
DEF14	69.41	45.8824
DEF16	62.35	52.9412
DEF16	67.05	60
DEF16	64.7	57.6471
DEF19	85.88	76.4706
DEF19	81.17	78.8235
DEF19	83.52	83.5294
DEF20	83.53	81.1765
DEF20	83.53	78.8235
DEF20	83.53	78.8235
DEF39	71.76	52.9412
DEF39	64.7	52.9412
DEF39	64.7	52.9412
DEF41	69.41	64.7059
DEF41	67.05	67.0588
DEF41	67.05	62.3529
DEF47	67.06	62.3529
DEF47	62.35	64.7059
DEF47	64.71	69.4118
DEF48	76.47	76.4706
DEF48	78.82	81.1765
DEF48	78.82	78.8235
