# Supplementary material for: Evaluation of in-vitro methods to select effective streptomycetes against toxigenic fusaria
Source: PeerJ. 2019 May 22;7:e6905. doi: 10.7717/peerj.6905 (PMC6535041; doi:10.7717/peerj.6905)
Supplement: Supplemental Information 4 [file peerj-07-6905-s004.xlsx]

## Sheet: Foglio1
		Percentages of growth inhibition at 3 dpi
		CZY		MMNAG		PDA1		PDA2		WFA		WMA
Streptomyces strain	Fungal strain	Mean	Std. Dev	Mean	Std. Dev	Mean	Std. Dev	Mean	Std. Dev	Mean	Std. Dev	Mean	Std. Dev
DEF04	453	1.18	0	0	0	0	0	0	0	22.6667	12.8582	0	0
	FcUK	7.51	2.37	0	0	0.926667	1.60503	0	0	20.55	4.74582	46.67	30.3109
	Fg8	5.1	3.59405	0	0	2.36	4.08764	0	0	0.44	0.762102	21.57	0
	NRRL28336	2.83	0	0	0	3.83333	3.57627	0	0	0.476667	0.825611	15.29	6.11414
	PH1	13.2167	19.2802	0	0	5.24	7.87008	4.66667	8.0829	4.66667	5.03322	9.64	0
DEF07	453	47.45	11.8433	0	0	26.9867	9.91433	0	0	38.6667	2.3094	65.8867	2.03805
	FcUK	50.8567	44.1072	18.39	18.9911	42.8567	37.4196	65	13.2288	36.9233	6.1913	74.6867	2.19393
	Fg8	20.0033	4.07609	6.84333	8.94128	26.9833	7.27102	27.8433	7.56353	25.8767	23.1799	74.0733	3.705
	NRRL28336	47.2333	40.9053	45.8333	8.335	52.94	7.27461	67.5	2.5	38.5733	6.54763	75.3233	2.24589
	PH1	35.3467	22.9884	12.64	1.99186	34.9233	9.62443	24.36	1.28	44	4	71.0833	3.615
DEF09	453	37.2533	13.5851	0	0	5.55333	5.98954	31.7633	4.07609	37.3333	9.2376	58.7067	4.49084
	FcUK	59.6867	6.2761	2.99	5.17883	25.3967	22.5044	47.5	2.5	41.1	9.49164	46.8367	3.795
	Fg8	45.1	6.78964	6.25	2.68	19.05	2.38	19.2133	3.59514	42.1033	9.93532	59.26	3.7
	NRRL28336	63.56	0	15.2767	13.3933	32.77	7.27461	59.1667	3.81881	47.1433	2.47106	49.3533	6.74922
	PH1	45.6933	4.48024	10.3467	9.12217	18.2567	1.37409	35.9	5.13	45.3333	6.1101	43.08	2.66736
DEF10	453	13.7233	2.71355	6.66667	11.547	1.8	1.55885	0	0	21.3333	23.4379	30.12	4.17424
	FcUK	31.2233	4.11073	17.2433	8.275	12.9633	1.60503	20	8.66025	32.88	6.27813	13.9267	2.19393
	Fg8	13.7267	3.59514	30.3567	9.65872	5.28	4.00978	0	0	7.89667	11.3911	29.63	13.3502
	NRRL28336	24.6967	6.4254	30.5567	12.0262	17.6967	2.655	0	0	21.43	6.54326	20.78	9.80485
	PH1	12.07	2.59	12.64	3.98372	11.4267	9.90156	36.7533	1.47802	29.3333	16.1658	15.3833	13.3252
DEF13	453	1.18	0	0	0	0	0	0	0	9.33333	10.0664	34.94	12.5227
	FcUK	13.44	3.56	0	0	0	0	15	25.9808	49.3133	2.36714	24.05	0
	Fg8	1.18	0	0	0	0	0	0	0	51.3133	2.28053	32.1	10.6868
	NRRL28336	2.83	0	0	0	3.92	6.78964	0	0	52.8567	4.285	41.56	16.9825
	PH1	16.0933	27.8745	0	0	0	0	21.7933	1.285	8.66667	8.0829	43.0767	10.6579
DEF14	453	27.8467	12.0745	4	4	22.2233	5.98954	0	0	41.3333	8.32666	50.6033	2.08423
	FcUK	61.2667	1.37409	28.2767	6.31959	58.7267	1.37409	57.5	4.33013	49.3133	2.36714	48.1033	5.79914
	Fg8	41.18	0	42.8567	3.0946	42.0633	14.3507	35.6867	11.6095	51.3133	2.28053	49.3833	2.1362
	NRRL28336	49.8	2.80592	44.4433	6.36433	54.62	5.04	51.6667	1.44338	52.8567	4.285	53.2467	7.795
	PH1	36.2033	14.2446	40.236	13.9395	44.4467	20.2517	37.18	1.28	28	0	47.6967	5.32894
DEF15	453	15.2933	2.355	0	0	9.91	8.25846	0	0	37.3333	16.1658	49.4133	4.07609
	FcUK	42.29	2.73664	5.97667	6.62485	43.5167	6.99088	41.6667	8.03638	49.3133	2.36714	27.2733	4.49756
	Fg8	27.8433	2.71355	16.9633	7.08494	29.99	16.1905	0	0	52.63	0	37.2533	3.925
	NRRL28336	28.7433	6.11007	37.5	0	48.6733	4.0534	0	0	42.8567	6.54872	44.7067	4.07609
	PH1	12.0667	4.48024	27.5867	18.25	30	17.318	23.08	0	18.6667	16.1658	46.9867	9.1002
DEF16	453	62.3533	2.355	0	0	26.9867	12.2187	0	0	28	10.583	62.65	4.17424
	FcUK	71.54	9.53674e-07	4.6	4.48942	52.38	0	57.5	2.5	36.99	2.37291	60.7633	2.19393
	Fg8	69.41	4.07032	18.75	8.60929	40.48	0	23.9233	5.91934	43.42	8.21698	56.79	4.27817
	NRRL28336	72.47	1.40296	37.4967	14.4338	56.3	3.84936	58.3333	1.44338	35.71	8.25906e-07	58.4433	4.49756
	PH1	62.07	16.6306	13.79	0	38.89	19.0947	24.36	6.41	24	12.49	47.6933	2.66158
DEF19	453	51.3733	19.166	21.3333	6.1101	40.4767	4.765	17.6467	30.5649	29.3333	8.32666	78.31	0
	FcUK	76.28	0	39.31	2.39023	73.81	2.38	68.75	1.25	42.4667	7.11296	73.42	9.53674e-07
	Fg8	72.5467	1.36255	39.2867	8.61137	40.48	0	28.2367	1.175	38.1567	2.28053	76.5433	2.14197
	NRRL28336	73.28	2.43	61.11	2.40755	71.43	3.84936	67.5	2.5	37.14	2.47683	75.3267	4.49756
	PH1	50.86	13.4407	27.5867	3.445	34.13	9.01626	18.8033	1.47802	28	4	67.69	9.53674e-07
DEF20	453	27.06	23.1712	0	0	54.9567	7.8	17.6467	30.5649	24	4	78.31	0
	FcUK	70.75	5.96437	33.79	0	71.2933	1.60503	66.25	8.75	36.99	2.37291	73.42	9.53674e-07
	Fg8	38.8233	15.4252	8.03667	3.0946	41.4933	16.2261	23.53	1.18	26.3133	9.11636	77.78	0
	NRRL28336	71.66	1.40296	62.5	0	70.7967	2.655	65.8333	1.44338	34.2833	2.47106	76.6233	3.895
	PH1	13.79	7.46514	28.7367	5.26451	32.86	16.2245	17.0967	6.45246	20	0	69.23	2.66736
DEF25	453	2.74667	2.71355	0	0	0	0	0	0	4	6.9282	21.6867	10.4327
	FcUK	15.4167	4.93915	1.61	2.7886	6.48	11.2237	6.33333	10.9697	20.55	4.74582	16.0333	13.8853
	Fg8	0	0	18.7467	1.5473	3.21667	5.57143	3.33333	5.7735	0	0	38.2733	21.3793
	NRRL28336	5.12667	6.58268	41.6667	4.165	2.06333	2.22455	0	0	0.953333	0.825611	15.5867	11.2468
	PH1	0	0	24.14	3.37175e-07	5.24	7.87008	4.66667	8.0829	10.6667	15.1438	13.8433	10.6579
DEF26	453	45.1	3.59405	0	0	0	0	0	0	14.6667	12.8582	26.5067	14.607
	FcUK	50.2	2.37	0	0	8.72667	3.63551	0	0	17.81	2.38419e-07	27.8467	6.57602
	Fg8	22.3567	4.07609	0	0	0	0	0	0	18.372	4.63843	34.57	14.9649
	NRRL28336	50.61	1.40296	0	0	3.08	5.33472	50	2.5	14.29	2.38419e-07	19.4833	15.7464
	PH1	27.5867	5.175	0	0	9.52333	16.4949	0	0	18.6667	2.3094	8.20333	8.47167
DEF35	453	10.5867	8.15219	1.33333	2.3094	0	0	0	0	30.6667	4.6188	13.2533	6.25848
	FcUK	41.5033	5.96967	17.21	4.18508	25.3967	3.63551	0	0	21.92	0	8.01667	13.8853
	Fg8	23.1367	7.19028	10.7133	8.18208	0	0	0	0	1.32	2.10734e-08	41.9767	19.0022
	NRRL28336	15.6567	14.0405	38.89	2.40755	33.6133	8.1043	0	0	11.43	10.7863	27.2733	8.99512
	PH1	23.2733	6.50809	16.09	1.99186	0	0	0	0	8	6.9282	18.46	11.6168
DEF38	453	1.18	0	0	0	0	0	0	0	32	10.583	51.8067	10.4385
	FcUK	11.4633	10.9523	0	0	0	0	4.66667	8.0829	31.51	6.27813	35.4467	6.57602
	Fg8	0	0	54.4633	7.08494	0	0	0	0	17.1043	6.83669	60.4033	7.67005
	NRRL28336	0	0	0	0	0	0	0	0	20.0033	4.94789	27.2733	4.49756
	PH1	0	0	0	0	0	0	0	0	20	20	38.4633	7.05171
DEF39	453	53.7267	3.59514	0	0	36.51	18.183	0	0	54.6667	4.6188	69.88	5.51873
	FcUK	47.0367	5.96967	0	0	49.2067	3.63551	40.8333	8.03638	53.42	2.37291	54.43	3.8
	Fg8	20	2.35	46.43	6.7435e-07	21.22	2.07299	20	6.22697	55.2633	6.03372	64.1967	2.14197
	NRRL28336	48.9867	9.715	0	0	51.26	2.90985	47.5	2.5	52.8567	4.285	55.8433	5.95189
	PH1	40.5167	2.585	0	0	34.92	19.2431	0	0	28	21.166	53.85	0
DEF41	453	29.4133	20.3805	16	6.9282	34.13	10.9985	0	0	46.6667	6.1101	56.6267	6.26425
	FcUK	40.71	11.86	17.24	0	53.1733	1.37409	53.3333	2.88675	56.16	4.74582	60.7633	2.19393
	Fg8	30.1967	10.6119	21.43	12.0796	20.6367	2.74819	23	1.73205	46.05	4.55529	60.4933	4.27239
	NRRL28336	19.03	5.05845	48.6133	9.62443	50.42	1.45492	0	0	55.7133	2.47106	57.1433	3.895
	PH1	0	0	8.04333	7.17614	29.3667	15.8526	0	0	29.3333	25.7164	49.2333	4.615
DEF43	453	5.88	0	0	0	0	0	0	0	16	21.166	18.0733	14.607
	FcUK	24.11	4.74	0	0	0	0	0	0	19.18	2.37291	43.04	0
	Fg8	6.66667	1.36255	0	0	0	0	0	0	0.88	0.762102	46.91	4.27817
	NRRL28336	6.88	2.80592	0	0	0	0	0	0	6.66667	7.19287	28.5733	11.2468
	PH1	3.73667	3.48555	0	0	0	0	0	0	6.66667	11.547	23.0767	16.2097
DEF44	453	12.94	7.06	6.52333	8.39891	0	0	0	0	6.66667	11.547	13.2533	6.25848
	FcUK	35.18	15.79	9.72333	16.8413	30.5533	29.264	30.3333	29.0918	17.81	8.22	30.38	10.9639
	Fg8	5.1	3.59405	10.7267	8.17775	7.67	13.2848	7.66667	13.2791	0.88	0.762102	32.1	10.6868
	NRRL28336	36.0333	18.8693	39.585	2.085	2.06333	2.22455	0	0	0	0	15.5867	11.2468
	PH1	46.5533	12.7589	2.66667	4.6188	0	0	0	0	5.33333	9.2376	5.12667	4.43982
DEF47	453	30.1967	11.6071	0	0	26.19	2.38	35.6867	5.92397	48	0	57.83	14.6049
	FcUK	64.43	0	25.52	7.17069	76.19	2.38	77.5	4.33013	45.2067	6.27377	56.9633	4.38786
	Fg8	45.1	6.78964	21.4267	17.8346	63.4933	9.91433	64.7067	14.3093	38.1567	14.9452	54.32	4.27817
	NRRL28336	67.61	2.80592	44.4433	6.36433	71.43	1.45492	75	2.5	34.2867	10.7857	62.34	4.50333
	PH1	38.79	5.97558	14.94	1.99186	42.0633	12.2187	35.0433	1.48379	20	0	47.6933	2.66158
DEF48	453	22.3567	4.07609	0	0	53.1733	11.2474	32.5467	5.43287	41.3333	8.32666	79.5167	2.09001
	FcUK	76.285	4.745	18.6233	10.4141	73.81	0	76.6667	2.88675	47.9433	4.74005	74.6867	2.19393
	Fg8	16.08	2.71932	31.2533	3.0946	38.89	2.75396	55.2933	12.2225	42.1033	8.21858	70.37	3.7
	NRRL28336	73.28	9.53674e-07	40.2767	4.80933	70.59	1.45492	65.8333	3.81881	37.14	2.47683	79.22	2.25167
	PH1	38.7933	35.3018	9.19333	7.96166	52.38	0	32.4767	1.47802	22.6667	4.6188	70.77	2.66736
